# Supplementary material for: Equivalent carbon number-based targeted odd-chain fatty acyl lipidomics reveals triacylglycerol profiling in clinical colon cancer
Source: J Lipid Res. 2023 May 29;64(7):100393. doi: 10.1016/j.jlr.2023.100393 (PMC10331287; doi:10.1016/j.jlr.2023.100393)
Supplement: Supplementary Tables [file mmc14.xlsx]

## Sheet: Table S1
Internal Standard	Peak No.	ESI mode	Molecular Formula	Exact Mass		Concentration (Determined using Quantitative Proton NMR, and based on the isotopic purity of each individual standard by Mass Spec)
14:0-13:0-14:0 TAG-d5	6	Pos	C44H79D5O6	713.658		25 µg/mL
14:0-15:1-14:0 TAG-d5	7	Pos	C46H81D5O6	739.674		50 µg/mL
14:0-17:1-14:0 TAG-d5	8	Pos	C48H85D5O6	767.705		75 µg/mL
16:0-15:1-16:0 TAG-d5	9	Pos	C50H89D5O6	795.736		100 µg/mL
16:0-17:1-16:0 TAG-d5	10	Pos	C52H93D5O6	823.768		125 µg/mL
16:0-19:2-16:0 TAG-d5	11	Pos	C54H95D5O6	849.783		100 µg/mL
18:1-17:1-18:1 TAG-d5	12	Pos	C56H97D5O6	875.799		75 µg/mL
18:1-19:2-18:1 TAG-d5	13	Pos	C58H99D5O6	901.815		50 µg/mL
18:1-21:2-18:1 TAG-d5	14	Pos	C60H103D5O6	929.846		25 µg/mL
14:1 cholesteryl-d7 ester	15	Pos	C41H63D7O2	601.582		25 µg/mL
16:1 cholesteryl-d7 ester	16	Pos	C43H67D7O2	629.613		50 µg/mL
18:1 cholesteryl-d7 ester	17	Pos	C45H71D7O2	657.644		75 µg/mL
20:3 cholesteryl-d7 ester	18	Pos	C47H71D7O2	681.644		50 µg/mL
22:4 cholesteryl-d7 ester	19	Pos	C49H73D7O2	707.66		25 µg/mL
C16:1 Ceramide-d7 (d18:1-d7/16:1)	20	Pos	C34H58D7NO3	542.54		75 µg/mL
C18:1 Ceramide-d7 (d18:1-d7/18:1)	21	Pos	C36H62D7NO3	570.572		50 µg/mL
C20:1 Ceramide-d7 (d18:1-d7/20:1)	22	Pos	C38H66D7NO3	598.603		25 µg/mL
C22:1 Ceramide-d7 (d18:1-d7/22:1)	23	Pos	C40H70D7NO3	626.634		50 µg/mL
C24:1 Ceramide-d7 (d18:1-d7/24:1)	24	Pos	C42H74D7NO3	654.666		75 µg/mL
16:1 SM (d18:1/16:1)-d9	25	Pos	C39H68D9N2O6P	709.608		75 µg/mL
18:1 SM (d18:1/18:1)-d9	26	Pos	C41H72D9N2O6P	737.64		50 µg/mL
20:1 SM (d18:1/20:1)-d9	27	Pos	C43H76D9N2O6P	765.671		25 µg/mL
22:1 SM (d18:1/22:1)-d9	28	Pos	C45H80D9N2O6P	793.702		50 µg/mL
24:1 SM (d18:1/24:1)-d9	29	Pos	C47H84D9N2O6P	821.734		75 µg/mL
17:0-14:1 PC-d5	16	Neg	C39H71D5NO8P	722.562		50 µg/mL
17:0-16:1 PC-d5	17	Neg	C41H75D5NO8P	750.593		100 µg/mL
17:0-18:1 PC-d5	18	Neg	C43H79D5NO8P	778.625		150 µg/mL
17:0-20:3 PC-d5	19	Neg	C45H79D5NO8P	802.625		100 µg/mL
17:0-22:4 PC-d5	20	Neg	C47H81D5NO8P	828.64		50 µg/mL
17:0-14:1 PE-d5	21	Neg	C36H65D5NO8P	680.515		25 µg/mL
17:0-16:1 PE-d5	22	Neg	C38H69D5NO8P	708.547		50 µg/mL
17:0-18:1 PE-d5	23	Neg	C40H73D5NO8P	736.578		75 µg/mL
17:0-20:3 PE-d5	24	Neg	C42H73D5NO8P	760.578		50 µg/mL
17:0-22:4 PE-d5	25	Neg	C44H75D5NO8P	786.593		25 µg/mL
17:0-14:1 PG-d5 (Na Salt)	26	Neg	C37H65D5NaO10P	733.492		25 µg/mL
17:0-16:1 PG-d5 (Na Salt)	27	Neg	C39H69D5NaO10P	761.523		50 µg/mL
17:0-18:1 PG-d5 (Na Salt)	28	Neg	C41H73D5NaO10P	789.554		75 µg/mL
17:0-20:3 PG-d5 (Na Salt)	29	Neg	C43H73D5NaO10P	813.554		50 µg/mL
17:0-22:4 PG-d5 (Na Salt)	30	Neg	C45H75D5NaO10P	839.57		25 µg/mL
17:0-14:1 PS-d5 (Na Salt)	31	Neg	C37H64D5NNaO10P	746.487		25 µg/mL
17:0-16:1 PS-d5 (Na Salt)	32	Neg	C39H68D5NNaO10P	774.518		50 µg/mL
17:0-18:1 PS-d5 (Na Salt)	33	Neg	C41H72D5NNaO10P	802.55		75 µg/mL
17:0-20:3 PS-d5 (Na Salt)	34	Neg	C43H72D5NNaO10P	826.55		50 µg/mL
17:0-22:4 PS-d5 (Na Salt)	35	Neg	C45H74D5NNaO10P	852.565		25 µg/mL
17:0-14:1 DAG-d5	1	Pos	C34H59D5O5	557.507		25 µg/mL
17:0-16:1 DAG-d5	2	Pos	C36H63D5O5	585.538		50 µg/mL
17:0-18:1 DAG-d5	3	Pos	C38H67D5O5	613.569		75 µg/mL
17:0-20:3 DAG-d5	4	Pos	C40H67D5O5	637.569		50 µg/mL
17:0-22:4 DAG-d5	5	Pos	C42H69D5O5	663.585		25 µg/mL
17:0-14:1 PI-d5 (NH4 Salt)	36	Neg	C40H73D5NO13P	816.553		25 µg/mL
17:0-16:1 PI-d5 (NH4 Salt)	37	Neg	C42H77D5NO13P	844.584		50 µg/mL
17:0-18:1 PI-d5 (NH4 Salt)	38	Neg	C44H81D5NO13P	872.615		75 µg/mL
17:0-20:3 PI-d5 (NH4 Salt)	39	Neg	C46H81D5NO13P	896.615		50 µg/mL
17:0-22:4 PI-d5 (NH4 Salt)	40	Neg	C48H83D5NO13P	922.631		25 µg/mL
15:0 Lyso PI-d5 (NH4 Salt)	1	Neg	C24H45D5NO12P	580.338		25 µg/mL
17:0 Lyso PI-d5 (NH4 Salt)	2	Neg	C26H49D5NO12P	608.37		50 µg/mL
19:0 Lyso PI-d5 (NH4 Salt)	3	Neg	C28H53D5NO12P	636.401		25 µg/mL
15:0 Lyso PS-d5 (Na Salt)	4	Neg	C21H36D5NNaO9P	510.273		25 µg/mL
17:0 Lyso PS-d5 (Na Salt)	5	Neg	C23H40D5NNaO9P	538.304		50 µg/mL
19:0 Lyso PS-d5 (Na Salt)	6	Neg	C25H44D5NNaO9P	566.336		25 µg/mL
15:0 Lyso PG-d5 (Na Salt)	7	Neg	C21H37D5NaO9P	497.278		25 µg/mL
17:0 Lyso PG-d5 (Na Salt)	8	Neg	C23H41D5NaO9P	525.309		50 µg/mL
19:0 Lyso PG-d5 (Na Salt)	9	Neg	C25H45D5NaO9P	553.34		25 µg/mL
15:0 Lyso PC-d5	10	Neg	C23H43D5NO7P	486.348		25 µg/mL
17:0 Lyso PC-d5	11	Neg	C25H47D5NO7P	514.38		50 µg/mL
19:0 Lyso PC-d5	12	Neg	C27H51D5NO7P	542.411		25 µg/mL
15:0 Lyso PE-d5	13	Neg	C20H37D5NO7P	444.301		25 µg/mL
17:0 Lyso PE-d5	14	Neg	C22H41D5NO7P	472.333		50 µg/mL
19:0 Lyso PE-d5	15	Neg	C24H45D5NO7P	500.364		25 µg/mL

## Sheet: Table S2
NO.	Gender	Age	Pathological Diagnosis	TNM stage
1	M	70	Descending colon carcinoma	——
2	F	50	Descending colon adenocarcinoma	pT4bN2M0, IIIC
3	M	67	Descending colon adenocarcinoma	——
4	F	63	Descending colon adenocarcinoma	pT4aN2bM1b, IVb
5	M	70	Descending colon adenocarcinoma	——
6	M	54	Descending colon adenocarcinoma	pT4bN0M0，IIc
7	F	71	Descending colon adenocarcinoma	pT4aN2aM0, IIIc
8	M	36	Descending colon adenocarcinoma	PT4bN0M1, IV
9	F	52	Descending colon adenocarcinoma	pT4N2M1, Ⅳ
10	F	28	Descending colon adenocarcinoma	pT2N0M0, Ⅰ
11	M	69	Descending colon carcinoma in situ	pTisN0M0
12	M	68	Descending colon adenocarcinoma	pT4aN0M0, IIb

## Sheet: Table S3
Blood lipid of patients
No 1#	Con	Reference interval	Unit
TAG	1.06	0.00-2.30	mmol/L
HDL-C	1.19	> 0.90	mmol/L
APO-A1	1.08	1.00-1.60	g/L
APO-B	0.88	0.60-1.10	g/L
Lipoprotein A	198	0.00-300.00	mg/L
LDL-C	2.3	0.00-4.11	mmol/L
Cholesterol	4.27	0.00-5.20	mmol/L
No 2#	Con	Reference interval	Unit
HDL-C	——	> 0.90	mmol/L
LDL-C	3.27	0.00-4.11	mmol/L
APO-E	40.5	30-50	mg/L
Lipoprotein A	48	0.00-300.00	mg/L
APO-A1	1.77	1.00-1.60	g/L
TAG	1.16	0.00-2.30	mmol/L
APO-B	1.07	0.60-1.10	g/L
Cholesterol	5.85	0.00-5.20	mmol/L
No 3#	Con	Reference interval	Unit
HDL-C	1.5	> 0.90	mmol/L
No 9#	Con	Reference interval	Unit
TAG	2.27	0-2.3	mmol/L
HDL-C	1.28	> 0.90	mmol/L
Cholesterol	3.88	0-5.2	mmol/L
LDL-C	2.27	0-4.11	mmol/L
APO-A1	1.28	1-1.6	mmol/L
APO-B	0.86	0.6-1.1	g/L
APO-E	39.91	30-50	mg/L

## Sheet: Table S4
Lipids in positive ESI mode
Q1(Da)	Q3(Da)	Q3(Da)	ID	DP(V)	EP(V)	CE(V)	CXP(V)
572.6	369.4		CE(11:0)	80	10	25	13
600.6	369.4		CE(13:0)	80	10	25	13
628.6	369.4		CE(15:0)	80	10	25	13
626.6	369.4		CE(15:1)	80	10	25	13
656.6	369.4		CE(17:0)	80	10	25	13
654.6	369.4		CE(17:1)	80	10	25	13
652.6	369.4		CE(17:2)	80	10	25	13
684.6	369.4		CE(19:0)	80	10	25	13
682.6	369.4		CE(19:1)	80	10	25	13
712.6	369.4		CE(21:0)	80	10	25	13
740.6	369.4		CE(23:0)	80	10	25	13
768.6	369.4		CE(25:0)	80	10	25	13
526.46	299.2	285.2	DAG(15:0/14:0)+NH4	80	10	28	13
524.444	299.2	283.2	DAG(15:0/14:1)+NH4	80	10	28	13
540.475	299.2	299.2	DAG(15:0/15:0)+NH4	80	10	28	13
554.491	299.2	313.2	DAG(15:0/16:0)+NH4	80	10	28	13
552.475	299.2	311.2	DAG(15:0/16:1)+NH4	80	10	28	13
582.522	299.2	341.2	DAG(15:0/18:0)+NH4	80	10	28	13
580.507	299.2	339.2	DAG(15:0/18:1)+NH4	80	10	28	13
578.491	299.2	337.2	DAG(15:0/18:2)+NH4	80	10	28	13
576.475	299.2	335.2	DAG(15:0/18:3)+NH4	80	10	28	13
610.554	299.2	369.2	DAG(15:0/20:0)+NH4	80	10	28	13
608.538	299.2	367.2	DAG(15:0/20:1)+NH4	80	10	28	13
606.522	299.2	365.2	DAG(15:0/20:2)+NH4	80	10	28	13
604.507	299.2	363.2	DAG(15:0/20:3)+NH4	80	10	28	13
602.491	299.2	361.2	DAG(15:0/20:4)+NH4	80	10	28	13
600.475	299.2	359.2	DAG(15:0/20:5)+NH4	80	10	28	13
638.585	299.2	397.2	DAG(15:0/22:0)+NH4	80	10	28	13
636.569	299.2	395.2	DAG(15:0/22:1)+NH4	80	10	28	13
634.554	299.2	393.2	DAG(15:0/22:2)+NH4	80	10	28	13
630.522	299.2	389.2	DAG(15:0/22:4)+NH4	80	10	28	13
628.507	299.2	387.2	DAG(15:0/22:5)+NH4	80	10	28	13
626.491	299.2	385.2	DAG(15:0/22:6)+NH4	80	10	28	13
666.616	299.2	425.2	DAG(15:0/24:0)+NH4	80	10	28	13
664.601	299.2	423.2	DAG(15:0/24:1)+NH4	80	10	28	13
524.46	297.2	285.2	DAG(15:1/14:0)+NH4	80	10	28	13
522.444	297.2	283.2	DAG(15:1/14:1)+NH4	80	10	28	13
538.475	297.2	299.2	DAG(15:1/15:0)+NH4	80	10	28	13
552.491	297.2	313.2	DAG(15:1/16:0)+NH4	80	10	28	13
550.475	297.2	311.2	DAG(15:1/16:1)+NH4	80	10	28	13
580.522	297.2	341.2	DAG(15:1/18:0)+NH4	80	10	28	13
578.507	297.2	339.2	DAG(15:1/18:1)+NH4	80	10	28	13
576.491	297.2	337.2	DAG(15:1/18:2)+NH4	80	10	28	13
574.475	297.2	335.2	DAG(15:1/18:3)+NH4	80	10	28	13
608.554	297.2	369.2	DAG(15:1/20:0)+NH4	80	10	28	13
606.538	297.2	367.2	DAG(15:1/20:1)+NH4	80	10	28	13
604.522	297.2	365.2	DAG(15:1/20:2)+NH4	80	10	28	13
602.507	297.2	363.2	DAG(15:1/20:3)+NH4	80	10	28	13
600.491	297.2	361.2	DAG(15:1/20:4)+NH4	80	10	28	13
598.475	297.2	359.2	DAG(15:1/20:5)+NH4	80	10	28	13
636.585	297.2	397.2	DAG(15:1/22:0)+NH4	80	10	28	13
634.569	297.2	395.2	DAG(15:1/22:1)+NH4	80	10	28	13
632.554	297.2	393.2	DAG(15:1/22:2)+NH4	80	10	28	13
628.522	297.2	389.2	DAG(15:1/22:4)+NH4	80	10	28	13
626.507	297.2	387.2	DAG(15:1/22:5)+NH4	80	10	28	13
624.491	297.2	385.2	DAG(15:1/22:6)+NH4	80	10	28	13
664.616	297.2	425.2	DAG(15:1/24:0)+NH4	80	10	28	13
662.601	297.2	423.2	DAG(15:1/24:1)+NH4	80	10	28	13
498.46	271.2	285.2	DAG(13:0/14:0)+NH4	80	10	28	13
496.444	271.2	283.2	DAG(13:0/14:1)+NH4	80	10	28	13
512.475	271.2	299.2	DAG(13:0/15:0)+NH4	80	10	28	13
526.491	271.2	313.2	DAG(13:0/16:0)+NH4	80	10	28	13
524.475	271.2	311.2	DAG(13:0/16:1)+NH4	80	10	28	13
554.522	271.2	341.2	DAG(13:0/18:0)+NH4	80	10	28	13
552.507	271.2	339.2	DAG(13:0/18:1)+NH4	80	10	28	13
550.491	271.2	337.2	DAG(13:0/18:2)+NH4	80	10	28	13
548.475	271.2	335.2	DAG(13:0/18:3)+NH4	80	10	28	13
582.554	271.2	369.2	DAG(13:0/20:0)+NH4	80	10	28	13
580.538	271.2	367.2	DAG(13:0/20:1)+NH4	80	10	28	13
578.522	271.2	365.2	DAG(13:0/20:2)+NH4	80	10	28	13
576.507	271.2	363.2	DAG(13:0/20:3)+NH4	80	10	28	13
574.491	271.2	361.2	DAG(13:0/20:4)+NH4	80	10	28	13
572.475	271.2	359.2	DAG(13:0/20:5)+NH4	80	10	28	13
610.585	271.2	397.2	DAG(13:0/22:0)+NH4	80	10	28	13
608.569	271.2	395.2	DAG(13:0/22:1)+NH4	80	10	28	13
606.554	271.2	393.2	DAG(13:0/22:2)+NH4	80	10	28	13
602.522	271.2	389.2	DAG(13:0/22:4)+NH4	80	10	28	13
600.507	271.2	387.2	DAG(13:0/22:5)+NH4	80	10	28	13
598.491	271.2	385.2	DAG(13:0/22:6)+NH4	80	10	28	13
638.616	271.2	425.2	DAG(13:0/24:0)+NH4	80	10	28	13
636.601	271.2	423.2	DAG(13:0/24:1)+NH4	80	10	28	13
554.46	327.3	285.2	DAG(17:0/14:0)+NH4	80	10	28	13
552.444	327.3	283.2	DAG(17:0/14:1)+NH4	80	10	28	13
568.475	327.3	299.2	DAG(17:0/15:0)+NH4	80	10	28	13
582.491	327.3	313.2	DAG(17:0/16:0)+NH4	80	10	28	13
580.475	327.3	311.2	DAG(17:0/16:1)+NH4	80	10	28	13
610.522	327.3	341.2	DAG(17:0/18:0)+NH4	80	10	28	13
608.507	327.3	339.2	DAG(17:0/18:1)+NH4	80	10	28	13
606.491	327.3	337.2	DAG(17:0/18:2)+NH4	80	10	28	13
604.475	327.3	335.2	DAG(17:0/18:3)+NH4	80	10	28	13
638.554	327.3	369.2	DAG(17:0/20:0)+NH4	80	10	28	13
636.538	327.3	367.2	DAG(17:0/20:1)+NH4	80	10	28	13
634.522	327.3	365.2	DAG(17:0/20:2)+NH4	80	10	28	13
632.507	327.3	363.2	DAG(17:0/20:3)+NH4	80	10	28	13
630.491	327.3	361.2	DAG(17:0/20:4)+NH4	80	10	28	13
628.475	327.3	359.2	DAG(17:0/20:5)+NH4	80	10	28	13
666.585	327.3	397.2	DAG(17:0/22:0)+NH4	80	10	28	13
664.569	327.3	395.2	DAG(17:0/22:1)+NH4	80	10	28	13
662.554	327.3	393.2	DAG(17:0/22:2)+NH4	80	10	28	13
658.522	327.3	389.2	DAG(17:0/22:4)+NH4	80	10	28	13
656.507	327.3	387.2	DAG(17:0/22:5)+NH4	80	10	28	13
654.491	327.3	385.2	DAG(17:0/22:6)+NH4	80	10	28	13
694.616	327.3	425.2	DAG(17:0/24:0)+NH4	80	10	28	13
692.601	327.3	423.2	DAG(17:0/24:1)+NH4	80	10	28	13
552.46	325.3	285.2	DAG(17:1/14:0)+NH4	80	10	28	13
550.444	325.3	283.2	DAG(17:1/14:1)+NH4	80	10	28	13
566.475	325.3	299.2	DAG(17:1/15:0)+NH4	80	10	28	13
580.491	325.3	313.2	DAG(17:1/16:0)+NH4	80	10	28	13
578.475	325.3	311.2	DAG(17:1/16:1)+NH4	80	10	28	13
608.522	325.3	341.2	DAG(17:1/18:0)+NH4	80	10	28	13
606.507	325.3	339.2	DAG(17:1/18:1)+NH4	80	10	28	13
604.491	325.3	337.2	DAG(17:1/18:2)+NH4	80	10	28	13
602.475	325.3	335.2	DAG(17:1/18:3)+NH4	80	10	28	13
636.554	325.3	369.2	DAG(17:1/20:0)+NH4	80	10	28	13
634.538	325.3	367.2	DAG(17:1/20:1)+NH4	80	10	28	13
632.522	325.3	365.2	DAG(17:1/20:2)+NH4	80	10	28	13
630.507	325.3	363.2	DAG(17:1/20:3)+NH4	80	10	28	13
628.491	325.3	361.2	DAG(17:1/20:4)+NH4	80	10	28	13
626.475	325.3	359.2	DAG(17:1/20:5)+NH4	80	10	28	13
664.585	325.3	397.2	DAG(17:1/22:0)+NH4	80	10	28	13
662.569	325.3	395.2	DAG(17:1/22:1)+NH4	80	10	28	13
660.554	325.3	393.2	DAG(17:1/22:2)+NH4	80	10	28	13
656.522	325.3	389.2	DAG(17:1/22:4)+NH4	80	10	28	13
654.507	325.3	387.2	DAG(17:1/22:5)+NH4	80	10	28	13
652.491	325.3	385.2	DAG(17:1/22:6)+NH4	80	10	28	13
692.616	325.3	425.2	DAG(17:1/24:0)+NH4	80	10	28	13
690.601	325.3	423.2	DAG(17:1/24:1)+NH4	80	10	28	13
550.46	323.3	285.2	DAG(17:2/14:0)+NH4	80	10	28	13
548.444	323.3	283.2	DAG(17:2/14:1)+NH4	80	10	28	13
564.475	323.3	299.2	DAG(17:2/15:0)+NH4	80	10	28	13
578.491	323.3	313.2	DAG(17:2/16:0)+NH4	80	10	28	13
576.475	323.3	311.2	DAG(17:2/16:1)+NH4	80	10	28	13
606.522	323.3	341.2	DAG(17:2/18:0)+NH4	80	10	28	13
604.507	323.3	339.2	DAG(17:2/18:1)+NH4	80	10	28	13
602.491	323.3	337.2	DAG(17:2/18:2)+NH4	80	10	28	13
600.475	323.3	335.2	DAG(17:2/18:3)+NH4	80	10	28	13
634.554	323.3	369.2	DAG(17:2/20:0)+NH4	80	10	28	13
632.538	323.3	367.2	DAG(17:2/20:1)+NH4	80	10	28	13
630.522	323.3	365.2	DAG(17:2/20:2)+NH4	80	10	28	13
628.507	323.3	363.2	DAG(17:2/20:3)+NH4	80	10	28	13
626.491	323.3	361.2	DAG(17:2/20:4)+NH4	80	10	28	13
624.475	323.3	359.2	DAG(17:2/20:5)+NH4	80	10	28	13
662.585	323.3	397.2	DAG(17:2/22:0)+NH4	80	10	28	13
660.569	323.3	395.2	DAG(17:2/22:1)+NH4	80	10	28	13
658.554	323.3	393.2	DAG(17:2/22:2)+NH4	80	10	28	13
654.522	323.3	389.2	DAG(17:2/22:4)+NH4	80	10	28	13
652.507	323.3	387.2	DAG(17:2/22:5)+NH4	80	10	28	13
650.491	323.3	385.2	DAG(17:2/22:6)+NH4	80	10	28	13
690.616	323.3	425.2	DAG(17:2/24:0)+NH4	80	10	28	13
688.601	323.3	423.2	DAG(17:2/24:1)+NH4	80	10	28	13
582.46	355.3	285.2	DAG(19:0/14:0)+NH4	80	10	28	13
580.444	355.3	283.2	DAG(19:0/14:1)+NH4	80	10	28	13
596.475	355.3	299.2	DAG(19:0/15:0)+NH4	80	10	28	13
610.491	355.3	313.2	DAG(19:0/16:0)+NH4	80	10	28	13
608.475	355.3	311.2	DAG(19:0/16:1)+NH4	80	10	28	13
638.522	355.3	341.2	DAG(19:0/18:0)+NH4	80	10	28	13
636.507	355.3	339.2	DAG(19:0/18:1)+NH4	80	10	28	13
634.491	355.3	337.2	DAG(19:0/18:2)+NH4	80	10	28	13
632.475	355.3	335.2	DAG(19:0/18:3)+NH4	80	10	28	13
666.554	355.3	369.2	DAG(19:0/20:0)+NH4	80	10	28	13
664.538	355.3	367.2	DAG(19:0/20:1)+NH4	80	10	28	13
662.522	355.3	365.2	DAG(19:0/20:2)+NH4	80	10	28	13
660.507	355.3	363.2	DAG(19:0/20:3)+NH4	80	10	28	13
658.491	355.3	361.2	DAG(19:0/20:4)+NH4	80	10	28	13
656.475	355.3	359.2	DAG(19:0/20:5)+NH4	80	10	28	13
694.585	355.3	397.2	DAG(19:0/22:0)+NH4	80	10	28	13
692.569	355.3	395.2	DAG(19:0/22:1)+NH4	80	10	28	13
690.554	355.3	393.2	DAG(19:0/22:2)+NH4	80	10	28	13
686.522	355.3	389.2	DAG(19:0/22:4)+NH4	80	10	28	13
684.507	355.3	387.2	DAG(19:0/22:5)+NH4	80	10	28	13
682.491	355.3	385.2	DAG(19:0/22:6)+NH4	80	10	28	13
722.616	355.3	425.2	DAG(19:0/24:0)+NH4	80	10	28	13
720.601	355.3	423.2	DAG(19:0/24:1)+NH4	80	10	28	13
580.46	353.3	285.2	DAG(19:1/14:0)+NH4	80	10	28	13
578.444	353.3	283.2	DAG(19:1/14:1)+NH4	80	10	28	13
594.475	353.3	299.2	DAG(19:1/15:0)+NH4	80	10	28	13
608.491	353.3	313.2	DAG(19:1/16:0)+NH4	80	10	28	13
606.475	353.3	311.2	DAG(19:1/16:1)+NH4	80	10	28	13
636.522	353.3	341.2	DAG(19:1/18:0)+NH4	80	10	28	13
634.507	353.3	339.2	DAG(19:1/18:1)+NH4	80	10	28	13
632.491	353.3	337.2	DAG(19:1/18:2)+NH4	80	10	28	13
630.475	353.3	335.2	DAG(19:1/18:3)+NH4	80	10	28	13
664.554	353.3	369.2	DAG(19:1/20:0)+NH4	80	10	28	13
662.538	353.3	367.2	DAG(19:1/20:1)+NH4	80	10	28	13
660.522	353.3	365.2	DAG(19:1/20:2)+NH4	80	10	28	13
658.507	353.3	363.2	DAG(19:1/20:3)+NH4	80	10	28	13
656.491	353.3	361.2	DAG(19:1/20:4)+NH4	80	10	28	13
654.475	353.3	359.2	DAG(19:1/20:5)+NH4	80	10	28	13
692.585	353.3	397.2	DAG(19:1/22:0)+NH4	80	10	28	13
690.569	353.3	395.2	DAG(19:1/22:1)+NH4	80	10	28	13
688.554	353.3	393.2	DAG(19:1/22:2)+NH4	80	10	28	13
684.522	353.3	389.2	DAG(19:1/22:4)+NH4	80	10	28	13
682.507	353.3	387.2	DAG(19:1/22:5)+NH4	80	10	28	13
680.491	353.3	385.2	DAG(19:1/22:6)+NH4	80	10	28	13
720.616	353.3	425.2	DAG(19:1/24:0)+NH4	80	10	28	13
718.601	353.3	423.2	DAG(19:1/24:1)+NH4	80	10	28	13
610.46	383.3	285.2	DAG(21:0/14:0)+NH4	80	10	28	13
608.444	383.3	283.2	DAG(21:0/14:1)+NH4	80	10	28	13
624.475	383.3	299.2	DAG(21:0/15:0)+NH4	80	10	28	13
638.491	383.3	313.2	DAG(21:0/16:0)+NH4	80	10	28	13
636.475	383.3	311.2	DAG(21:0/16:1)+NH4	80	10	28	13
666.522	383.3	341.2	DAG(21:0/18:0)+NH4	80	10	28	13
664.507	383.3	339.2	DAG(21:0/18:1)+NH4	80	10	28	13
662.491	383.3	337.2	DAG(21:0/18:2)+NH4	80	10	28	13
660.475	383.3	335.2	DAG(21:0/18:3)+NH4	80	10	28	13
694.554	383.3	369.2	DAG(21:0/20:0)+NH4	80	10	28	13
692.538	383.3	367.2	DAG(21:0/20:1)+NH4	80	10	28	13
690.522	383.3	365.2	DAG(21:0/20:2)+NH4	80	10	28	13
688.507	383.3	363.2	DAG(21:0/20:3)+NH4	80	10	28	13
686.491	383.3	361.2	DAG(21:0/20:4)+NH4	80	10	28	13
684.475	383.3	359.2	DAG(21:0/20:5)+NH4	80	10	28	13
722.585	383.3	397.2	DAG(21:0/22:0)+NH4	80	10	28	13
720.569	383.3	395.2	DAG(21:0/22:1)+NH4	80	10	28	13
718.554	383.3	393.2	DAG(21:0/22:2)+NH4	80	10	28	13
714.522	383.3	389.2	DAG(21:0/22:4)+NH4	80	10	28	13
712.507	383.3	387.2	DAG(21:0/22:5)+NH4	80	10	28	13
710.491	383.3	385.2	DAG(21:0/22:6)+NH4	80	10	28	13
750.616	383.3	425.2	DAG(21:0/24:0)+NH4	80	10	28	13
748.601	383.3	423.2	DAG(21:0/24:1)+NH4	80	10	28	13
638.46	411.3	285.2	DAG(23:0/14:0)+NH4	80	10	28	13
636.444	411.3	283.2	DAG(23:0/14:1)+NH4	80	10	28	13
652.475	411.3	299.2	DAG(23:0/15:0)+NH4	80	10	28	13
666.491	411.3	313.2	DAG(23:0/16:0)+NH4	80	10	28	13
664.475	411.3	311.2	DAG(23:0/16:1)+NH4	80	10	28	13
694.522	411.3	341.2	DAG(23:0/18:0)+NH4	80	10	28	13
692.507	411.3	339.2	DAG(23:0/18:1)+NH4	80	10	28	13
690.491	411.3	337.2	DAG(23:0/18:2)+NH4	80	10	28	13
688.475	411.3	335.2	DAG(23:0/18:3)+NH4	80	10	28	13
722.554	411.3	369.2	DAG(23:0/20:0)+NH4	80	10	28	13
720.538	411.3	367.2	DAG(23:0/20:1)+NH4	80	10	28	13
718.522	411.3	365.2	DAG(23:0/20:2)+NH4	80	10	28	13
716.507	411.3	363.2	DAG(23:0/20:3)+NH4	80	10	28	13
714.491	411.3	361.2	DAG(23:0/20:4)+NH4	80	10	28	13
712.475	411.3	359.2	DAG(23:0/20:5)+NH4	80	10	28	13
750.585	411.3	397.2	DAG(23:0/22:0)+NH4	80	10	28	13
748.569	411.3	395.2	DAG(23:0/22:1)+NH4	80	10	28	13
746.554	411.3	393.2	DAG(23:0/22:2)+NH4	80	10	28	13
742.522	411.3	389.2	DAG(23:0/22:4)+NH4	80	10	28	13
740.507	411.3	387.2	DAG(23:0/22:5)+NH4	80	10	28	13
738.491	411.3	385.2	DAG(23:0/22:6)+NH4	80	10	28	13
778.616	411.3	425.2	DAG(23:0/24:0)+NH4	80	10	28	13
776.601	411.3	423.2	DAG(23:0/24:1)+NH4	80	10	28	13
243.2	169.2		MAG 11:0	80	10	25	13
271.2	197.2		MAG 13:0	80	10	25	13
299.2	225.2		MAG 15:0	80	10	25	13
297.2	223.2		MAG 15:1	80	10	25	13
327.2	253.2		MAG 17:0	80	10	25	13
325.2	251.2		MAG 17:1	80	10	25	13
323.2	249.2		MAG 17:2	80	10	25	13
355.2	281.2		MAG 19:0	80	10	25	13
353.2	279.2		MAG 19:1	80	10	25	13
383.2	309.2		MAG 21:0	80	10	25	13
411.2	337.2		MAG 23:0	80	10	25	13
633.5	184.1		SM(11:0)	80	10	43	13
661.5	184.1		SM(13:0)	80	10	43	13
689.5	184.1		SM(15:0)	80	10	43	13
687.5	184.1		SM(15:1)	80	10	43	13
717.6	184.1		SM(17:0)	80	10	43	13
715.6	184.1		SM(17:1)	80	10	43	13
713.6	184.1		SM(17:2)	80	10	43	13
745.6	184.1		SM(19:0)	80	10	43	13
743.6	184.1		SM(19:1)	80	10	43	13
773.6	184.1		SM(21:0)	80	10	43	13
801.6	184.1		SM(23:0)	80	10	43	13
496.6	264.4		CER(13:0)	80	10	43	13
524.6	264.4		CER(15:0)	80	10	43	13
522.6	264.4		CER(15:1)	80	10	43	13
552.6	264.4		CER(17:0)	80	10	43	13
550.6	264.4		CER(17:1)	80	10	43	13
548.6	264.4		CER(17:2)	80	10	43	13
580.6	264.4		CER(19:0)	80	10	43	13
578.6	264.4		CER(19:1)	80	10	43	13
576.6	264.4		CER(19:2)	80	10	43	13
608.6	264.4		CER(21:0)	80	10	43	13
636.6	264.4		CER(23:0)	80	10	43	13
664.6	264.4		CER(25:0)	80	10	43	13
498.6	266.4		DCER(13:0)	80	10	43	13
526.6	266.4		DCER(15:0)	80	10	43	13
524.6	266.4		DCER(15:1)	80	10	43	13
554.6	266.4		DCER(17:0)	80	10	43	13
552.6	266.4		DCER(17:1)	80	10	43	13
550.6	266.4		DCER(17:2)	80	10	43	13
582.6	266.4		DCER(19:0)	80	10	43	13
580.6	266.4		DCER(19:1)	80	10	43	13
578.6	266.4		DCER(19:2)	80	10	43	13
610.6	266.4		DCER(21:0)	80	10	43	13
638.6	266.4		DCER(23:0)	80	10	43	13
666.6	266.4		DCER(25:0)	80	10	43	13
658.5	264.4		HCER(13:0)	80	10	43	13
686.5	264.4		HCER(15:0)	80	10	43	13
684.5	264.4		HCER(15:1)	80	10	43	13
714.5	264.4		HCER(17:0)	80	10	43	13
712.5	264.4		HCER(17:1)	80	10	43	13
710.5	264.4		HCER(17:2)	80	10	43	13
708.5	264.4		HCER(17:3)	80	10	43	13
742.5	264.4		HCER(19:0)	80	10	43	13
740.5	264.4		HCER(19:1)	80	10	43	13
738.5	264.4		HCER(19:2)	80	10	43	13
770.5	264.4		HCER(21:0)	80	10	43	13
798.5	264.4		HCER(23:0)	80	10	43	13
826.5	264.4		HCER(25:0)	80	10	43	13
820.9	264.4		LCER(13:0)	80	10	43	13
848.9	264.4		LCER(15:0)	80	10	43	13
846.9	264.4		LCER(15:1)	80	10	43	13
876.9	264.4		LCER(17:0)	80	10	43	13
874.9	264.4		LCER(17:1)	80	10	43	13
872.9	264.4		LCER(17:2)	80	10	43	13
870.9	264.4		LCER(17:3)	80	10	43	13
904.9	264.4		LCER(19:0)	80	10	43	13
902.9	264.4		LCER(19:1)	80	10	43	13
900.9	264.4		LCER(19:2)	80	10	43	13
932.9	264.4		LCER(21:0)	80	10	43	13
960.9	264.4		LCER(23:0)	80	10	43	13
988.9	264.4		LCER(25:0)	80	10	43	13
740.7	509.5		TAG42:0-FA13:0	80	10	38	13
750.6	491.4		TAG43:2-FA15:0	80	10	38	13
752.6	493.4		TAG43:1-FA15:0	80	10	38	13
754.7	523.5		TAG43:0-FA13:0	80	10	38	13
768.7	537.5		TAG44:0-FA13:0	80	10	38	13
768.7	509.5		TAG44:0-FA15:0	80	10	38	13
774.6	491.3		TAG45:4-FA17:2	80	10	38	13
776.6	491.3		TAG45:3-FA17:1	80	10	38	13
778.6	491.3		TAG45:2-FA17:0	80	10	38	13
778.6	493.3		TAG45:2-FA17:1	80	10	38	13
778.7	519.5		TAG45:2-FA15:0	80	10	38	13
780.6	493.3		TAG45:1-FA17:0	80	10	38	13
780.7	549.5		TAG45:1-FA13:0	80	10	38	13
780.7	521.5		TAG45:1-FA15:0	80	10	38	13
780.7	523.5		TAG45:1-FA15:1	80	10	38	13
782.7	551.5		TAG45:0-FA13:0	80	10	38	13
782.7	523.5		TAG45:0-FA15:0	80	10	38	13
790.7	507.4		TAG46:3-FA17:2	80	10	38	13
792.7	535.5		TAG46:2-FA15:1	80	10	38	13
794.7	563.5		TAG46:1-FA13:0	80	10	38	13
794.7	535.5		TAG46:1-FA15:0	80	10	38	13
794.7	537.5		TAG46:1-FA15:1	80	10	38	13
794.7	507.4		TAG46:1-FA17:0	80	10	38	13
794.7	509.4		TAG46:1-FA17:1	80	10	38	13
796.7	537.5		TAG46:0-FA15:0	80	10	38	13
798.6	541.4		TAG47:6-FA15:1	80	10	38	13
800.7	543.5		TAG47:5-FA15:1	80	10	38	13
802.7	545.5		TAG47:4-FA15:1	80	10	38	13
804.7	573.5		TAG47:3-FA13:0	80	10	38	13
804.7	545.5		TAG47:3-FA15:0	80	10	38	13
804.7	547.5		TAG47:3-FA17:1	80	10	38	13
804.7	519.4		TAG47:2-FA13:0	80	10	38	13
806.7	575.5		TAG47:2-FA15:1	80	10	38	13
806.7	547.5		TAG47:2-FA17:0	80	10	38	13
806.7	549.5		TAG47:2-FA17:1	80	10	38	13
806.7	519.4		TAG47:2-FA17:2	80	10	38	13
806.7	521.4		TAG47:1-FA13:0	80	10	38	13
806.7	523.4		TAG47:1-FA15:0	80	10	38	13
808.7	577.5		TAG47:1-FA15:1	80	10	38	13
808.7	549.5		TAG47:1-FA17:0	80	10	38	13
808.7	551.5		TAG47:1-FA17:1	80	10	38	13
808.7	521.4		TAG47:0-FA15:0	80	10	38	13
808.7	523.4		TAG47:0-FA17:0	80	10	38	13
810.7	551.5		TAG47:3-FA15:1	80	10	38	13
810.7	523.4		TAG48:3-FA17:2	80	10	38	13
818.7	535.4		TAG47:2-FA15:0	80	10	38	13
820.7	537.4		TAG48:2-FA17:2	80	10	38	13
822.7	535.4		TAG48:1-FA17:0	80	10	38	13
822.7	537.4		TAG48:1-FA17:1	80	10	38	13
824.6	541.3		TAG49:7-FA17:2	80	10	38	13
824.7	565.5		TAG48:0-FA15:0	80	10	38	13
824.7	537.4		TAG48:0-FA17:0	80	10	38	13
826.7	569.5		TAG49:6-FA15:1	80	10	38	13
826.7	543.4		TAG49:6-FA17:2	80	10	38	13
828.7	597.5		TAG49:5-FA13:0	80	10	38	13
828.7	571.5		TAG49:5-FA15:1	80	10	38	13
830.7	599.5		TAG49:4-FA13:0	80	10	38	13
830.7	571.5		TAG49:4-FA15:0	80	10	38	13
830.7	573.5		TAG49:4-FA15:1	80	10	38	13
830.7	545.4		TAG49:4-FA17:1	80	10	38	13
830.7	830.7		TAG49:3-FA13:0	80	10	38	13
832.7	601.5		TAG49:3-FA15:0	80	10	38	13
832.7	573.5		TAG49:3-FA15:1	80	10	38	13
832.7	575.5		TAG49:3-FA17:0	80	10	38	13
832.7	545.4		TAG49:3-FA17:2	80	10	38	13
832.7	832.7		TAG49:3-FA19:1	80	10	38	13
832.7	549.4		TAG49:2-FA15:0	80	10	38	13
832.7	519.4		TAG49:2-FA15:1	80	10	38	13
834.7	575.5		TAG49:2-FA17:1	80	10	38	13
834.7	577.5		TAG49:2-FA17:2	80	10	38	13
834.7	561.4		TAG49:2-FA19:1	80	10	38	13
834.7	549.4		TAG49:2-FA13:0	80	10	38	13
834.7	551.4		TAG49:1-FA15:0	80	10	38	13
834.7	521.4		TAG49:1-FA17:0	80	10	38	13
834.8	603.6		TAG49:1-FA17:1	80	10	38	13
836.7	577.5		TAG49:1-FA19:1	80	10	38	13
836.7	549.4		TAG49:1-FA15:1	80	10	38	13
836.7	551.4		TAG49:0-FA17:0	80	10	38	13
836.7	523.4		TAG49:0-FA19:0	80	10	38	13
836.8	579.6		TAG49:0-FA15:0	80	10	38	13
838.7	551.4		TAG50:4-FA15:1	80	10	38	13
838.7	523.4		TAG50:4-FA17:1	80	10	38	13
838.8	579.6		TAG49:4-FA17:2	80	10	38	13
844.7	587.5		TAG49:3-FA17:1	80	10	38	13
844.7	559.4		TAG50:3-FA17:2	80	10	38	13
846.7	563.4		TAG49:2-FA17:0	80	10	38	13
848.7	563.4		TAG50:2-FA17:1	80	10	38	13
848.7	535.4		TAG50:2-FA19:1	80	10	38	13
850.7	593.5		TAG51:8-FA15:1	80	10	38	13
850.7	563.4		TAG50:1-FA17:0	80	10	38	13
850.7	565.4		TAG50:1-FA17:1	80	10	38	13
850.7	567.4		TAG51:8-FA17:2	80	10	38	13
850.7	537.4		TAG50:1-FA19:1	80	10	38	13
850.8	591.6		TAG50:1-FA15:0	80	10	38	13
850.8	593.6		TAG50:1-FA15:1	80	10	38	13
852.7	595.5		TAG51:7-FA15:1	80	10	38	13
852.7	565.4		TAG50:0-FA17:0	80	10	38	13
852.7	569.4		TAG51:7-FA17:2	80	10	38	13
854.7	595.5		TAG51:6-FA15:0	80	10	38	13
854.7	597.5		TAG51:6-FA15:1	80	10	38	13
854.7	571.4		TAG51:6-FA17:2	80	10	38	13
856.7	625.5		TAG51:5-FA13:0	80	10	38	13
856.7	597.5		TAG51:5-FA15:0	80	10	38	13
856.7	599.5		TAG51:5-FA15:1	80	10	38	13
856.7	571.4		TAG51:5-FA17:1	80	10	38	13
856.7	573.4		TAG51:5-FA17:2	80	10	38	13
856.7	543.4		TAG51:5-FA19:1	80	10	38	13
858.7	599.5		TAG51:4-FA15:0	80	10	38	13
858.7	601.5		TAG51:4-FA15:1	80	10	38	13
858.7	571.4		TAG51:4-FA17:0	80	10	38	13
858.7	573.4		TAG51:4-FA17:1	80	10	38	13
858.7	575.4		TAG51:4-FA17:2	80	10	38	13
858.7	543.4		TAG51:4-FA19:0	80	10	38	13
858.7	545.4		TAG51:4-FA19:1	80	10	38	13
858.8	627.6		TAG51:4-FA13:0	80	10	38	13
860.7	601.5		TAG51:3-FA15:0	80	10	38	13
860.7	573.4		TAG51:3-FA17:0	80	10	38	13
860.7	575.4		TAG51:3-FA17:1	80	10	38	13
860.7	577.4		TAG51:3-FA17:2	80	10	38	13
860.7	545.4		TAG51:3-FA19:0	80	10	38	13
860.7	860.7		TAG51:3-FA15:1	80	10	38	13
860.8	603.6		TAG51:2-FA17:0	80	10	38	13
862.7	575.4		TAG51:2-FA17:1	80	10	38	13
862.7	577.4		TAG51:2-FA19:1	80	10	38	13
862.7	549.4		TAG51:2-FA15:0	80	10	38	13
862.8	603.6		TAG51:1-FA17:0	80	10	38	13
864.7	577.4		TAG51:1-FA19:0	80	10	38	13
864.7	549.4		TAG51:1-FA19:1	80	10	38	13
864.7	551.4		TAG51:1-FA15:0	80	10	38	13
864.8	605.6		TAG51:1-FA15:1	80	10	38	13
864.8	607.6		TAG51:1-FA17:1	80	10	38	13
864.8	579.5		TAG52:7-FA15:1	80	10	38	13
866.7	609.5		TAG51:0-FA19:0	80	10	38	13
866.7	551.4		TAG51:0-FA17:0	80	10	38	13
866.8	579.5		TAG52:6-FA15:1	80	10	38	13
868.7	611.5		TAG52:6-FA17:1	80	10	38	13
868.7	583.4		TAG52:6-FA17:2	80	10	38	13
868.7	585.4		TAG52:5-FA15:1	80	10	38	13
870.7	613.5		TAG52:5-FA17:1	80	10	38	13
870.7	585.4		TAG52:5-FA17:2	80	10	38	13
870.7	587.4		TAG52:5-FA19:1	80	10	38	13
870.7	557.4		TAG52:4-FA15:0	80	10	38	13
872.7	613.5		TAG52:4-FA17:0	80	10	38	13
872.7	585.4		TAG52:4-FA17:1	80	10	38	13
872.7	587.4		TAG52:4-FA19:0	80	10	38	13
872.7	557.4		TAG52:4-FA19:1	80	10	38	13
872.7	559.4		TAG53:10-FA15:1	80	10	38	13
874.7	617.5		TAG52:3-FA17:0	80	10	38	13
874.7	587.4		TAG52:3-FA19:0	80	10	38	13
874.7	559.4		TAG51:3-FA19:1	80	10	38	13
874.8	617.6		TAG52:3-FA15:1	80	10	38	13
874.8	591.5		TAG52:3-FA17:2	80	10	38	13
876.7	617.5		TAG53:9-FA15:0	80	10	38	13
876.7	619.5		TAG53:9-FA15:1	80	10	38	13
876.7	593.4		TAG53:9-FA17:2	80	10	38	13
876.7	563.4		TAG52:2-FA19:1	80	10	38	13
876.8	617.6		TAG52:2-FA15:0	80	10	38	13
876.8	619.6		TAG52:2-FA15:1	80	10	38	13
876.8	591.5		TAG52:2-FA17:1	80	10	38	13
876.8	593.5		TAG52:2-FA17:2	80	10	38	13
878.7	621.5		TAG53:8-FA15:1	80	10	38	13
878.7	593.4		TAG53:8-FA17:1	80	10	38	13
878.7	595.4		TAG53:8-FA17:2	80	10	38	13
878.7	565.4		TAG52:1-FA19:1	80	10	38	13
878.8	621.6		TAG52:1-FA15:1	80	10	38	13
878.8	591.5		TAG52:1-FA17:0	80	10	38	13
880.7	623.5		TAG53:7-FA15:1	80	10	38	13
880.7	595.4		TAG53:7-FA17:1	80	10	38	13
880.7	597.4		TAG53:7-FA17:2	80	10	38	13
880.7	509.4		TAG52:0-FA23:0	80	10	38	13
880.8	593.5		TAG52:0-FA17:0	80	10	38	13
882.7	623.5		TAG53:6-FA15:0	80	10	38	13
882.7	625.5		TAG53:6-FA15:1	80	10	38	13
882.7	595.4		TAG53:6-FA17:0	80	10	38	13
882.7	597.4		TAG53:6-FA17:1	80	10	38	13
884.7	625.5		TAG53:5-FA15:0	80	10	38	13
884.7	597.4		TAG53:5-FA17:0	80	10	38	13
884.7	599.4		TAG53:5-FA17:1	80	10	38	13
884.7	601.4		TAG53:5-FA17:2	80	10	38	13
884.7	571.4		TAG53:5-FA19:1	80	10	38	13
884.8	627.6		TAG53:5-FA15:1	80	10	38	13
886.7	599.4		TAG53:4-FA17:0	80	10	38	13
886.7	601.4		TAG53:4-FA17:1	80	10	38	13
886.7	573.4		TAG53:4-FA19:1	80	10	38	13
886.8	627.6		TAG53:4-FA15:0	80	10	38	13
886.8	629.6		TAG53:4-FA15:1	80	10	38	13
888.7	601.4		TAG53:3-FA17:0	80	10	38	13
888.7	573.4		TAG53:3-FA19:0	80	10	38	13
888.7	575.4		TAG53:3-FA19:1	80	10	38	13
888.7	545.4		TAG53:3-FA21:0	80	10	38	13
888.8	629.6		TAG53:3-FA15:0	80	10	38	13
888.8	631.6		TAG53:3-FA15:1	80	10	38	13
888.8	603.5		TAG53:3-FA17:1	80	10	38	13
888.8	605.5		TAG53:3-FA17:2	80	10	38	13
890.7	575.4		TAG53:2-FA19:0	80	10	38	13
890.7	577.4		TAG53:2-FA19:1	80	10	38	13
890.8	631.6		TAG53:2-FA15:0	80	10	38	13
890.8	603.5		TAG53:2-FA17:0	80	10	38	13
890.8	605.5		TAG53:2-FA17:1	80	10	38	13
890.8	607.5		TAG53:2-FA17:2	80	10	38	13
892.7	609.4		TAG54:8-FA17:2	80	10	38	13
892.7	577.4		TAG53:1-FA19:0	80	10	38	13
892.7	549.4		TAG53:1-FA21:0	80	10	38	13
892.8	605.5		TAG53:1-FA17:0	80	10	38	13
892.8	607.5		TAG53:1-FA17:1	80	10	38	13
892.8	579.5		TAG53:1-FA19:1	80	10	38	13
894.7	609.4		TAG54:7-FA17:1	80	10	38	13
894.7	611.4		TAG54:7-FA17:2	80	10	38	13
894.7	551.4		TAG53:0-FA21:0	80	10	38	13
894.7	523.4		TAG53:0-FA23:0	80	10	38	13
896.7	611.4		TAG54:6-FA17:1	80	10	38	13
896.7	613.4		TAG54:6-FA17:2	80	10	38	13
896.7	583.4		TAG54:6-FA19:1	80	10	38	13
898.7	611.4		TAG54:5-FA17:0	80	10	38	13
898.7	613.4		TAG54:5-FA17:1	80	10	38	13
898.7	583.4		TAG54:5-FA19:0	80	10	38	13
898.7	585.4		TAG54:5-FA19:1	80	10	38	13
900.7	669.5		TAG55:11-FA13:0	80	10	38	13
900.7	643.5		TAG55:11-FA15:1	80	10	38	13
900.7	613.4		TAG54:4-FA17:0	80	10	38	13
900.7	617.4		TAG55:11-FA17:2	80	10	38	13
900.7	585.4		TAG54:4-FA19:0	80	10	38	13
900.7	587.4		TAG54:4-FA19:1	80	10	38	13
900.7	557.4		TAG54:4-FA21:0	80	10	38	13
900.8	617.5		TAG54:4-FA17:2	80	10	38	13
902.7	643.5		TAG55:10-FA15:0	80	10	38	13
902.7	645.5		TAG55:10-FA15:1	80	10	38	13
902.7	617.4		TAG55:10-FA17:1	80	10	38	13
902.7	619.4		TAG55:10-FA17:2	80	10	38	13
902.7	587.4		TAG54:3-FA19:0	80	10	38	13
902.7	559.4		TAG54:3-FA21:0	80	10	38	13
902.8	617.5		TAG54:3-FA17:1	80	10	38	13
904.7	647.5		TAG55:9-FA15:1	80	10	38	13
904.7	617.4		TAG55:9-FA17:0	80	10	38	13
904.7	619.4		TAG55:9-FA17:1	80	10	38	13
904.7	621.4		TAG55:9-FA17:2	80	10	38	13
904.8	647.6		TAG54:2-FA15:1	80	10	38	13
904.8	617.5		TAG54:2-FA17:0	80	10	38	13
904.8	619.5		TAG54:2-FA17:1	80	10	38	13
904.8	621.5		TAG54:2-FA17:2	80	10	38	13
904.8	591.5		TAG54:2-FA19:1	80	10	38	13
906.7	649.5		TAG55:8-FA15:1	80	10	38	13
906.7	621.4		TAG55:8-FA17:1	80	10	38	13
906.7	623.4		TAG55:8-FA17:2	80	10	38	13
906.8	647.6		TAG54:1-FA15:0	80	10	38	13
906.8	649.6		TAG54:1-FA15:1	80	10	38	13
906.8	621.5		TAG54:1-FA17:1	80	10	38	13
906.8	591.5		TAG54:1-FA19:0	80	10	38	13
908.7	649.5		TAG55:7-FA15:0	80	10	38	13
908.7	621.4		TAG55:7-FA17:0	80	10	38	13
908.7	623.4		TAG55:7-FA17:1	80	10	38	13
908.7	625.4		TAG55:7-FA17:2	80	10	38	13
908.7	593.4		TAG55:7-FA19:0	80	10	38	13
908.8	649.6		TAG54:0-FA15:0	80	10	38	13
908.8	651.6		TAG55:7-FA15:1	80	10	38	13
908.8	621.5		TAG54:0-FA17:0	80	10	38	13
908.8	593.5		TAG54:0-FA19:0	80	10	38	13
910.7	623.4		TAG55:6-FA17:0	80	10	38	13
910.7	625.4		TAG55:6-FA17:1	80	10	38	13
910.7	597.4		TAG55:6-FA19:1	80	10	38	13
910.8	651.6		TAG55:6-FA15:0	80	10	38	13
910.8	653.6		TAG55:6-FA15:1	80	10	38	13
910.8	627.5		TAG55:6-FA17:2	80	10	38	13
912.7	625.4		TAG55:5-FA17:0	80	10	38	13
912.7	597.4		TAG55:5-FA19:0	80	10	38	13
912.7	599.4		TAG55:5-FA19:1	80	10	38	13
912.8	653.6		TAG55:5-FA15:0	80	10	38	13
912.8	655.6		TAG55:5-FA15:1	80	10	38	13
912.8	627.5		TAG55:5-FA17:1	80	10	38	13
912.8	629.5		TAG55:5-FA17:2	80	10	38	13
914.7	599.4		TAG55:4-FA19:0	80	10	38	13
914.7	601.4		TAG55:4-FA19:1	80	10	38	13
914.8	627.5		TAG55:4-FA17:0	80	10	38	13
914.8	629.5		TAG55:4-FA17:1	80	10	38	13
914.8	631.5		TAG55:4-FA17:2	80	10	38	13
916.7	601.4		TAG55:3-FA19:0	80	10	38	13
916.8	629.5		TAG55:3-FA17:0	80	10	38	13
916.8	631.5		TAG55:3-FA17:1	80	10	38	13
916.8	633.5		TAG55:3-FA17:2	80	10	38	13
916.8	603.5		TAG55:3-FA19:1	80	10	38	13
918.7	575.4		TAG55:2-FA21:0	80	10	38	13
918.8	661.6		TAG55:2-FA15:1	80	10	38	13
918.8	631.5		TAG55:2-FA17:0	80	10	38	13
918.8	633.5		TAG55:2-FA17:1	80	10	38	13
918.8	635.5		TAG55:2-FA17:2	80	10	38	13
918.8	603.5		TAG55:2-FA19:0	80	10	38	13
918.8	605.5		TAG55:2-FA19:1	80	10	38	13
920.7	577.4		TAG55:1-FA21:0	80	10	38	13
920.7	549.4		TAG55:1-FA23:0	80	10	38	13
920.8	663.6		TAG55:1-FA15:1	80	10	38	13
922.8	663.6		TAG55:0-FA15:0	80	10	38	13
924.7	609.4		TAG56:6-FA19:0	80	10	38	13
924.7	611.4		TAG56:6-FA19:1	80	10	38	13
926.7	669.5		TAG57:12-FA15:1	80	10	38	13
926.7	613.4		TAG56:5-FA19:1	80	10	38	13
928.7	671.5		TAG57:11-FA15:1	80	10	38	13
928.7	643.4		TAG57:11-FA17:1	80	10	38	13
928.7	645.4		TAG57:11-FA17:2	80	10	38	13
930.7	671.5		TAG57:10-FA15:0	80	10	38	13
930.7	673.5		TAG57:10-FA15:1	80	10	38	13
930.7	645.4		TAG57:10-FA17:1	80	10	38	13
930.7	647.4		TAG57:10-FA17:2	80	10	38	13
930.8	647.5		TAG56:3-FA17:2	80	10	38	13
930.8	617.5		TAG56:3-FA19:1	80	10	38	13
932.7	673.5		TAG57:9-FA15:0	80	10	38	13
932.7	647.4		TAG57:9-FA17:1	80	10	38	13
932.7	649.4		TAG57:9-FA17:2	80	10	38	13
932.8	675.6		TAG57:9-FA15:1	80	10	38	13
932.8	647.5		TAG56:2-FA17:1	80	10	38	13
932.8	649.5		TAG56:2-FA17:2	80	10	38	13
934.7	647.4		TAG57:8-FA17:0	80	10	38	13
934.7	649.4		TAG57:8-FA17:1	80	10	38	13
934.8	677.6		TAG57:8-FA15:1	80	10	38	13
934.8	647.5		TAG56:1-FA17:0	80	10	38	13
934.8	649.5		TAG56:1-FA17:1	80	10	38	13
934.8	651.5		TAG57:8-FA17:2	80	10	38	13
934.8	621.5		TAG56:1-FA19:1	80	10	38	13
936.7	649.4		TAG57:7-FA17:0	80	10	38	13
936.7	623.4		TAG57:7-FA19:1	80	10	38	13
936.8	677.6		TAG57:7-FA15:0	80	10	38	13
936.8	679.6		TAG57:7-FA15:1	80	10	38	13
936.8	649.5		TAG56:0-FA17:0	80	10	38	13
936.8	651.5		TAG57:7-FA17:1	80	10	38	13
936.8	653.5		TAG57:7-FA17:2	80	10	38	13
938.7	623.4		TAG57:6-FA19:0	80	10	38	13
938.7	625.4		TAG57:6-FA19:1	80	10	38	13
938.8	681.6		TAG57:6-FA15:1	80	10	38	13
938.8	651.5		TAG57:6-FA17:0	80	10	38	13
938.8	653.5		TAG57:6-FA17:1	80	10	38	13
938.8	655.5		TAG57:6-FA17:2	80	10	38	13
940.7	625.4		TAG57:5-FA19:0	80	10	38	13
940.8	653.5		TAG57:5-FA17:0	80	10	38	13
940.8	655.5		TAG57:5-FA17:1	80	10	38	13
942.8	655.5		TAG57:4-FA17:0	80	10	38	13
942.8	627.5		TAG57:4-FA19:0	80	10	38	13
942.8	629.5		TAG57:4-FA19:1	80	10	38	13
944.7	601.4		TAG57:3-FA21:0	80	10	38	13
944.7	573.4		TAG57:3-FA23:0	80	10	38	13
944.8	657.5		TAG57:3-FA17:0	80	10	38	13
944.8	659.5		TAG57:3-FA17:1	80	10	38	13
944.8	661.5		TAG57:3-FA17:2	80	10	38	13
944.8	629.5		TAG57:3-FA19:0	80	10	38	13
944.8	631.5		TAG57:3-FA19:1	80	10	38	13
946.7	575.4		TAG57:2-FA23:0	80	10	38	13
946.8	663.5		TAG57:2-FA17:2	80	10	38	13
946.8	631.5		TAG57:2-FA19:0	80	10	38	13
946.8	603.5		TAG57:2-FA21:0	80	10	38	13
948.7	577.4		TAG57:1-FA23:0	80	10	38	13
948.8	663.5		TAG57:1-FA17:1	80	10	38	13
948.8	605.5		TAG57:1-FA21:0	80	10	38	13
950.8	579.5		TAG57:0-FA23:0	80	10	38	13
952.7	695.5		TAG59:13-FA15:1	80	10	38	13
952.7	669.4		TAG59:13-FA17:2	80	10	38	13
954.7	697.5		TAG59:12-FA15:1	80	10	38	13
954.7	669.4		TAG59:12-FA17:1	80	10	38	13
954.7	671.4		TAG59:12-FA17:2	80	10	38	13
956.7	671.4		TAG59:11-FA17:1	80	10	38	13
956.7	673.4		TAG59:11-FA17:2	80	10	38	13
956.7	613.4		TAG58:4-FA21:0	80	10	38	13
956.8	699.6		TAG59:11-FA15:1	80	10	38	13
958.7	671.4		TAG59:10-FA17:0	80	10	38	13
958.7	673.4		TAG59:10-FA17:1	80	10	38	13
958.8	701.6		TAG59:10-FA15:1	80	10	38	13
958.8	675.5		TAG59:10-FA17:2	80	10	38	13
960.7	673.4		TAG59:9-FA17:0	80	10	38	13
960.7	647.4		TAG59:9-FA19:1	80	10	38	13
960.8	703.6		TAG59:9-FA15:1	80	10	38	13
960.8	675.5		TAG59:9-FA17:1	80	10	38	13
960.8	677.5		TAG59:9-FA17:2	80	10	38	13
960.8	647.5		TAG58:2-FA19:1	80	10	38	13
962.8	677.5		TAG59:8-FA17:1	80	10	38	13
962.8	647.5		TAG58:1-FA19:0	80	10	38	13
962.8	619.5		TAG58:1-FA21:0	80	10	38	13
964.8	677.5		TAG59:7-FA17:0	80	10	38	13
964.8	679.5		TAG59:7-FA17:1	80	10	38	13
964.8	651.5		TAG59:7-FA19:1	80	10	38	13
968.8	681.5		TAG59:5-FA17:0	80	10	38	13
970.7	599.4		TAG59:4-FA23:0	80	10	38	13
972.7	601.4		TAG59:3-FA23:0	80	10	38	13
972.8	629.5		TAG59:3-FA21:0	80	10	38	13
974.8	631.5		TAG59:2-FA21:0	80	10	38	13
974.8	603.5		TAG59:2-FA23:0	80	10	38	13
976.8	605.5		TAG59:1-FA23:0	80	10	38	13
980.7	697.4		TAG61:13-FA17:2	80	10	38	13
982.8	699.5		TAG61:12-FA17:2	80	10	38	13
984.8	699.5		TAG61:11-FA17:1	80	10	38	13
984.8	701.5		TAG61:11-FA17:2	80	10	38	13
986.8	701.5		TAG61:10-FA17:1	80	10	38	13
990.8	647.5		TAG60:1-FA21:0	80	10	38	13
994.8	709.5		TAG61:6-FA17:1	80	10	38	13
1002.8	659.5		TAG61:2-FA21:0	80	10	38	13
1022.8	651.5		TAG63:6-FA23:0	80	10	38	13
1061	773.7		TAG65:1-FA17:0	80	10	38	13
1147	775.7		TAG69:0-FA23:0+NH4	80	10	38	13
699.08	467.88		TAG39:0-FA13:0+NH4	80	10	38	13
1119.88	748.68		TAG69:0-FA23:0+NH4	80	10	38	13
575.5	332.2		17:0-14:1 DAG-d5+NH4-IS	80	10	26	13
603.5	332.2		17:0-16:1 DAG-d5+NH4-IS	80	10	26	13
631.6	332.2		17:0-18:1 DAG-d5+NH4-IS	80	10	26	13
655.6	332.2		17:0-20:3 DAG-d5+NH4-IS	80	10	26	13
681.6	332.2		17:0-22:4 DAG-d5+NH4-IS	80	10	26	13
731.7	486.4		14:0-13:0-14:0 TAG-d5+NH4-IS	80	10	38	13
757.7	512.4		14:0-15:1-14:0 TAG-d5+NH4-IS	80	10	38	13
785.7	540.5		14:0-17:1-14:0 TAG-d5+NH4-IS	80	10	38	13
813.7	540.5		16:0-15:1-16:0 TAG-d5+NH4-IS	80	10	38	13
841.8	568.5		16:0-17:1-16:0 TAG-d5+NH4-IS	80	10	38	13
867.8	594.5		16:0-19:2-16:0 TAG-d5+NH4-IS	80	10	38	13
893.8	594.5		18:1-17:1-18:1 TAG-d5+NH4-IS	80	10	38	13
919.8	620.5		18:1-19:2-18:1 TAG-d5+NH4-IS	80	10	38	13
947.8	648.6		18:1-21:2-18:1 TAG-d5+NH4-IS	80	10	38	13
619.6	376.4		14:1 cholesteryl-d7 ester-IS	60	10	25	13
647.6	376.4		16:1 cholesteryl-d7 ester-IS	60	10	25	13
675.6	376.4		18:1 cholesteryl-d7 ester-IS	60	10	25	13
699.6	376.4		20:3 cholesteryl-d7 ester-IS	60	10	25	13
725.7	376.4		22:4 cholesteryl-d7 ester-IS	60	10	25	13
543.5	271.4		C16:1 Ceramide-d7 (d18:1-d7/16:1)-IS	80	10	43	13
571.6	271.4		C18:1 Ceramide-d7 (d18:1-d7/18:1)-IS	80	10	43	13
599.6	271.4		C20:1 Ceramide-d7 (d18:1-d7/20:1)-IS	80	10	43	13
627.6	271.4		C22:1 Ceramide-d7 (d18:1-d7/22:1)-IS	80	10	43	13
655.7	271.4		C24:1 Ceramide-d7 (d18:1-d7/24:1)-IS	80	10	43	13
710.6	193.1		16:1 SM (d18:1/16:1)-d9-IS	80	10	43	13
738.6	193.1		18:1 SM (d18:1/18:1)-d9-IS	80	10	43	13
766.7	193.1		20:1 SM (d18:1/20:1)-d9-IS	80	10	43	13
794.7	193.1		22:1 SM (d18:1/22:1)-d9-IS	80	10	43	13
822.7	193.1		24:1 SM (d18:1/24:1)-d9-IS	80	10	43	13

## Sheet: Table S5
Lipids in negative ESI mode
Q1(Da)	Q3(Da)	ID	DP(V)	EP(V)	CE(V)	CXP(V)
577.395	227.194	PA(13:0/14:0)	-80	-10	-50	-15
605.426	255.225	PA(13:0/16:0)	-80	-10	-50	-15
603.41	253.209	PA(13:0/16:1)	-80	-10	-50	-15
633.457	283.256	PA(13:0/18:0)	-80	-10	-50	-15
631.442	281.241	PA(13:0/18:1)	-80	-10	-50	-15
629.426	279.225	PA(13:0/18:2)	-80	-10	-50	-15
689.52	339.319	PA(13:0/22:0)	-80	-10	-50	-15
661.489	311.288	PA(13:0/20:0)	-80	-10	-50	-15
657.457	255.224	PA(17:2/16:0)	-80	-10	-50	-15
655.442	253.209	PA(17:2/16:1)	-80	-10	-50	-15
685.489	283.256	PA(17:2/18:0)	-80	-10	-50	-15
683.473	281.24	PA(17:2/18:1)	-80	-10	-50	-15
681.457	279.224	PA(17:2/18:2)	-80	-10	-50	-15
419.228	265.225	PA(17:2/0:0)	-80	-10	-50	-15
657.457	281.257	PA(15:1/18:1)	-80	-10	-50	-15
629.426	225.226	PA(17:1/14:1)	-80	-10	-50	-15
659.473	255.273	PA(17:1/16:0)	-80	-10	-50	-15
657.457	253.257	PA(17:1/16:1)	-80	-10	-50	-15
687.504	283.304	PA(17:1/18:0)	-80	-10	-50	-15
685.489	281.289	PA(17:1/18:1)	-80	-10	-50	-15
683.473	279.273	PA(17:1/18:2)	-80	-10	-50	-15
709.489	305.289	PA(17:1/20:3)	-80	-10	-50	-15
707.473	303.273	PA(17:1/20:4)	-80	-10	-50	-15
743.567	339.367	PA(17:1/22:0)	-80	-10	-50	-15
659.473	227.273	PA(19:1/14:0)	-80	-10	-50	-15
685.489	253.289	PA(19:1/16:1)	-80	-10	-50	-15
687.504	255.304	PA(19:1/16:0)	-80	-10	-50	-15
709.489	277.289	PA(19:1/18:3	-80	-10	-50	-15
711.504	279.304	PA(19:1/18:2)	-80	-10	-50	-15
713.52	281.32	PA(19:1/18:1)	-80	-10	-50	-15
715.536	283.336	PA(19:1/18:0)	-80	-10	-50	-15
735.504	303.304	PA(19:1/20:4)	-80	-10	-50	-15
737.52	305.32	PA(19:1/20:3)	-80	-10	-50	-15
741.551	309.351	PA(19:1/20:1)	-80	-10	-50	-15
743.567	311.367	PA(19:1/20:0)	-80	-10	-50	-15
763.536	331.336	PA(19:1/22:4)	-80	-10	-50	-15
771.598	339.398	PA(19:1/22:0)	-80	-10	-50	-15
687.504	253.304	PA(19:0/16:1)	-80	-10	-50	-15
715.536	281.336	PA(19:0/18:1)	-80	-10	-50	-15
713.52	279.32	PA(19:0/18:2)	-80	-10	-50	-15
711.504	277.304	PA(19:0/18:3	-80	-10	-50	-15
745.583	311.383	PA(19:0/20:0)	-80	-10	-50	-15
743.567	309.367	PA(19:0/20:1)	-80	-10	-50	-15
741.551	307.351	PA(19:0/20:2)	-80	-10	-50	-15
739.536	305.336	PA(19:0/20:3)	-80	-10	-50	-15
737.52	303.32	PA(19:0/20:4)	-80	-10	-50	-15
773.614	339.414	PA(19:0/22:0)	-80	-10	-50	-15
769.583	335.383	PA(19:0/22:2)	-80	-10	-50	-15
765.551	331.351	PA(19:0/22:4)	-80	-10	-50	-15
761.52	327.32	PA(19:0/22:6	-80	-10	-50	-15
717.551	283.351	PA(19:0/18:0)	-80	-10	-50	-15
661.489	227.289	PA(19:0/14:0)	-80	-10	-50	-15
689.52	255.32	PA(19:0/16:0)	-80	-10	-50	-15
789.551	327.351	PA(21:0/22:6	-80	-10	-50	-15
687.504	225.304	PA(21:0/14:1)	-80	-10	-50	-15
717.551	255.351	PA(21:0/16:0)	-80	-10	-50	-15
715.536	253.336	PA(21:0/16:1)	-80	-10	-50	-15
727.536	265.336	PA(21:0/17:2)	-80	-10	-50	-15
743.567	281.367	PA(21:0/18:1)	-80	-10	-50	-15
741.551	279.351	PA(21:0/18:2)	-80	-10	-50	-15
739.536	277.336	PA(21:0/18:3	-80	-10	-50	-15
773.614	311.414	PA(21:0/20:0)	-80	-10	-50	-15
771.598	309.398	PA(21:0/20:1)	-80	-10	-50	-15
769.583	307.383	PA(21:0/20:2)	-80	-10	-50	-15
767.567	305.367	PA(21:0/20:3)	-80	-10	-50	-15
765.551	303.351	PA(21:0/20:4)	-80	-10	-50	-15
763.536	301.336	PA(21:0/20:5)	-80	-10	-50	-15
801.645	339.445	PA(21:0/22:0)	-80	-10	-50	-15
799.63	337.43	PA(21:0/22:1)	-80	-10	-50	-15
797.614	335.414	PA(21:0/22:2)	-80	-10	-50	-15
793.583	331.383	PA(21:0/22:4)	-80	-10	-50	-15
745.583	283.383	PA(21:0/18:0)	-80	-10	-50	-15
689.52	227.32	PA(21:0/14:0)	-80	-10	-50	-15
605.426	227.226	PA(15:0/14:0)	-80	-10	-50	-15
645.457	267.257	PA(15:0/17:1)	-80	-10	-50	-15
643.442	265.242	PA(15:0/17:2)	-80	-10	-50	-15
659.473	281.273	PA(15:0/18:1)	-80	-10	-50	-15
655.442	277.242	PA(15:0/18:3	-80	-10	-50	-15
689.52	241.32	PA(15:0/20:0)	-80	-10	-50	-15
661.489	283.289	PA(15:0/18:0)	-80	-10	-50	-15
647.473	269.273	PA(15:0/17:0)	-80	-10	-50	-15
631.442	241.242	PA(15:0/16:1)	-80	-10	-50	-15
633.457	255.257	PA(15:0/16:0)	-80	-10	-50	-15
619.442	241.242	PA(15:0/15:0)	-80	-10	-50	-15
709.489	303.289	PA(17:0/20:4)	-80	-10	-50	-15
633.457	227.257	PA(17:0/14:0)	-80	-10	-50	-15
645.457	239.257	PA(17:0/15:1)	-80	-10	-50	-15
661.489	255.289	PA(17:0/16:0)	-80	-10	-50	-15
659.473	269.273	PA(17:0/16:1)	-80	-10	-50	-15
673.489	267.289	PA(17:0/17:1)	-80	-10	-50	-15
685.489	279.289	PA(17:0/18:2)	-80	-10	-50	-15
683.473	277.273	PA(17:0/18:3)	-80	-10	-50	-15
713.52	307.32	PA(17:0/20:2)	-80	-10	-50	-15
711.504	305.304	PA(17:0/20:3)	-80	-10	-50	-15
737.52	331.32	PA(17:0/22:4)	-80	-10	-50	-15
733.489	327.289	PA(17:0/22:6)	-80	-10	-50	-15
687.504	281.304	PA(17:0/18:1)	-80	-10	-50	-15
689.52	283.32	PA(17:0/18:0)	-80	-10	-50	-15
717.551	269.351	PA(17:0/20:0)	-80	-10	-50	-15
694.453	199.142	PC(13:0/12:0)+AcO	-80	-10	-50	-15
722.484	227.173	PC(13:0/14:0)+AcO	-80	-10	-50	-15
720.468	225.157	PC(13:0/14:1)+AcO	-80	-10	-50	-15
750.515	255.204	PC(13:0/16:0)+AcO	-80	-10	-50	-15
748.5	253.189	PC(13:0/16:1)+AcO	-80	-10	-50	-15
778.547	283.236	PC(13:0/18:0)+AcO	-80	-10	-50	-15
776.531	281.22	PC(13:0/18:1)+AcO	-80	-10	-50	-15
774.515	279.204	PC(13:0/18:2)+AcO	-80	-10	-50	-15
772.5	277.189	PC(13:0/18:3)+AcO	-80	-10	-50	-15
804.562	309.251	PC(13:0/20:1)+AcO	-80	-10	-50	-15
802.547	307.236	PC(13:0/20:2)+AcO	-80	-10	-50	-15
800.531	305.22	PC(13:0/20:3)+AcO	-80	-10	-50	-15
798.515	303.204	PC(13:0/20:4)+AcO	-80	-10	-50	-15
796.5	301.189	PC(13:0/20:5)+AcO	-80	-10	-50	-15
826.547	331.236	PC(13:0/22:4)+AcO	-80	-10	-50	-15
822.515	327.204	PC(13:0/22:6)+AcO	-80	-10	-50	-15
828.562	281.251	PC(17:2/18:1)+AcO	-80	-10	-50	-15
826.547	279.236	PC(17:2/18:2)+AcO	-80	-10	-50	-15
824.531	277.22	PC(17:2/18:3)+AcO	-80	-10	-50	-15
856.594	309.283	PC(17:2/20:1)+AcO	-80	-10	-50	-15
852.562	305.251	PC(17:2/20:3)+AcO	-80	-10	-50	-15
850.547	303.236	PC(17:2/20:4)+AcO	-80	-10	-50	-15
848.531	301.22	PC(17:2/20:5)+AcO	-80	-10	-50	-15
886.64	339.329	PC(17:2/22:0)+AcO	-80	-10	-50	-15
878.578	331.267	PC(17:2/22:4)+AcO	-80	-10	-50	-15
564.317	265.202	PC(17:2/0:0)+AcO	-80	-10	-50	-15
748.5	227.189	PC(15:1/14:0)+AcO	-80	-10	-50	-15
746.484	225.173	PC(15:1/14:1)+AcO	-80	-10	-50	-15
776.531	255.22	PC(15:1/16:0)+AcO	-80	-10	-50	-15
774.515	253.204	PC(15:1/16:1)+AcO	-80	-10	-50	-15
804.562	283.251	PC(15:1/18:0)+AcO	-80	-10	-50	-15
802.547	281.236	PC(15:1/18:1)+AcO	-80	-10	-50	-15
800.531	279.22	PC(15:1/18:2)+AcO	-80	-10	-50	-15
798.515	277.204	PC(15:1/18:3)+AcO	-80	-10	-50	-15
832.594	311.283	PC(15:1/20:0)+AcO	-80	-10	-50	-15
830.578	309.267	PC(15:1/20:1)+AcO	-80	-10	-50	-15
828.562	307.251	PC(15:1/20:2)+AcO	-80	-10	-50	-15
826.547	305.236	PC(15:1/20:3)+AcO	-80	-10	-50	-15
824.531	303.22	PC(15:1/20:4)+AcO	-80	-10	-50	-15
822.515	301.204	PC(15:1/20:5)+AcO	-80	-10	-50	-15
852.562	331.251	PC(15:1/22:4)+AcO	-80	-10	-50	-15
848.531	327.22	PC(15:1/22:6+AcO	-80	-10	-50	-15
538.301	239.186	PC(15:1/0:0)+AcO	-80	-10	-50	-15
762.515	213.204	PC(17:1/13:0)+AcO	-80	-10	-50	-15
776.531	227.22	PC(17:1/14:0)+AcO	-80	-10	-50	-15
774.515	225.204	PC(17:1/14:1)+AcO	-80	-10	-50	-15
804.562	255.251	PC(17:1/16:0)+AcO	-80	-10	-50	-15
832.594	283.283	PC(17:1/18:0)+AcO	-80	-10	-50	-15
830.578	281.267	PC(17:1/18:1)+AcO	-80	-10	-50	-15
828.562	279.251	PC(17:1/18:2)+AcO	-80	-10	-50	-15
858.609	309.298	PC(17:1/20:1)+AcO	-80	-10	-50	-15
856.594	307.283	PC(17:1/20:2)+AcO	-80	-10	-50	-15
854.578	305.267	PC(17:1/20:3)+AcO	-80	-10	-50	-15
852.562	303.251	PC(17:1/20:4)+AcO	-80	-10	-50	-15
850.547	301.236	PC(17:1/20:5)+AcO	-80	-10	-50	-15
880.594	331.283	PC(17:1/22:4)+AcO	-80	-10	-50	-15
876.562	327.251	PC(17:1/22:6+AcO	-80	-10	-50	-15
566.333	267.217	PC(17:1/0:0)+AcO	-80	-10	-50	-15
594.364	295.249	PC(19:1/0:0)+AcO	-80	-10	-50	-15
790.547	213.236	PC(19:1/13:0)+AcO	-80	-10	-50	-15
830.578	253.267	PC(19:1/16:1)+AcO	-80	-10	-50	-15
832.594	255.283	PC(19:1/16:0)+AcO	-80	-10	-50	-15
854.578	277.267	PC(19:1/18:3+AcO	-80	-10	-50	-15
856.594	279.283	PC(19:1/18:2)+AcO	-80	-10	-50	-15
858.609	281.298	PC(19:1/18:1)+AcO	-80	-10	-50	-15
860.625	283.314	PC(19:1/18:0)+AcO	-80	-10	-50	-15
878.578	301.267	PC(19:1/20:5)+AcO	-80	-10	-50	-15
880.594	303.283	PC(19:1/20:4)+AcO	-80	-10	-50	-15
882.609	305.298	PC(19:1/20:3)+AcO	-80	-10	-50	-15
884.625	307.314	PC(19:1/20:2)+AcO	-80	-10	-50	-15
886.64	309.329	PC(19:1/20:1)+AcO	-80	-10	-50	-15
904.594	327.283	PC(19:1/22:6+AcO	-80	-10	-50	-15
908.625	331.314	PC(19:1/22:4)+AcO	-80	-10	-50	-15
912.656	335.345	PC(19:1/22:2)+AcO	-80	-10	-50	-15
596.379	297.264	PC(19:0/0:0)+AcO	-80	-10	-50	-15
750.515	171.204	PC(19:0/10:0)+AcO	-80	-10	-50	-15
792.562	213.251	PC(19:0/13:0)+AcO	-80	-10	-50	-15
862.64	283.329	PC(19:0/18:0)+AcO	-80	-10	-50	-15
876.656	297.345	PC(19:0/19:0)+AcO	-80	-10	-50	-15
834.609	255.298	PC(19:0/16:0)+AcO	-80	-10	-50	-15
832.594	253.283	PC(19:0/16:1)+AcO	-80	-10	-50	-15
860.625	281.314	PC(19:0/18:1)+AcO	-80	-10	-50	-15
858.609	279.298	PC(19:0/18:2)+AcO	-80	-10	-50	-15
856.594	277.283	PC(19:0/18:3+AcO	-80	-10	-50	-15
890.672	311.361	PC(19:0/20:0)+AcO	-80	-10	-50	-15
888.656	309.345	PC(19:0/20:1)+AcO	-80	-10	-50	-15
886.64	307.329	PC(19:0/20:2)+AcO	-80	-10	-50	-15
884.625	305.314	PC(19:0/20:3)+AcO	-80	-10	-50	-15
882.609	303.298	PC(19:0/20:4)+AcO	-80	-10	-50	-15
910.64	331.329	PC(19:0/22:4)+AcO	-80	-10	-50	-15
906.609	327.298	PC(19:0/22:6+AcO	-80	-10	-50	-15
890.672	283.361	PC(21:0/18:0)+AcO	-80	-10	-50	-15
862.64	255.329	PC(21:0/16:0)+AcO	-80	-10	-50	-15
888.656	281.345	PC(21:0/18:1)+AcO	-80	-10	-50	-15
886.64	279.329	PC(21:0/18:2)+AcO	-80	-10	-50	-15
916.687	309.376	PC(21:0/20:1)+AcO	-80	-10	-50	-15
914.672	307.361	PC(21:0/20:2)+AcO	-80	-10	-50	-15
912.656	305.345	PC(21:0/20:3)+AcO	-80	-10	-50	-15
910.64	303.329	PC(21:0/20:4)+AcO	-80	-10	-50	-15
938.672	331.361	PC(21:0/22:4)+AcO	-80	-10	-50	-15
764.531	241.22	PC(15:0/15:0)+AcO	-80	-10	-50	-15
778.547	255.236	PC(15:0/16:0)+AcO	-80	-10	-50	-15
776.531	241.22	PC(15:0/16:1)+AcO	-80	-10	-50	-15
792.562	269.251	PC(15:0/17:0)+AcO	-80	-10	-50	-15
806.578	283.267	PC(15:0/18:0)+AcO	-80	-10	-50	-15
804.562	281.251	PC(15:0/18:1)+AcO	-80	-10	-50	-15
802.547	279.236	PC(15:0/18:2)+AcO	-80	-10	-50	-15
748.5	225.189	PC(15:0/14:1)+AcO	-80	-10	-50	-15
762.515	239.204	PC(15:0/15:1)+AcO	-80	-10	-50	-15
790.547	267.236	PC(15:0/17:1)+AcO	-80	-10	-50	-15
800.531	277.22	PC(15:0/18:3)+AcO	-80	-10	-50	-15
818.578	295.267	PC(15:0/19:1)+AcO	-80	-10	-50	-15
834.609	241.298	PC(15:0/20:0)+AcO	-80	-10	-50	-15
832.594	309.283	PC(15:0/20:1)+AcO	-80	-10	-50	-15
830.578	307.267	PC(15:0/20:2)+AcO	-80	-10	-50	-15
828.562	305.251	PC(15:0/20:3)+AcO	-80	-10	-50	-15
826.547	303.236	PC(15:0/20:4)+AcO	-80	-10	-50	-15
862.64	339.329	PC(15:0/22:0)+AcO	-80	-10	-50	-15
854.578	331.267	PC(15:0/22:4)+AcO	-80	-10	-50	-15
854.578	303.267	PC(17:0/20:4)+AcO	-80	-10	-50	-15
764.531	213.22	PC(17:0/13:0)+AcO	-80	-10	-50	-15
792.562	241.251	PC(17:0/15:0)+AcO	-80	-10	-50	-15
820.594	269.283	PC(17:0/17:0)+AcO	-80	-10	-50	-15
834.609	283.298	PC(17:0/18:0)+AcO	-80	-10	-50	-15
832.594	281.283	PC(17:0/18:1)+AcO	-80	-10	-50	-15
880.594	329.283	PC(17:0/22:5)+AcO	-80	-10	-50	-15
778.547	227.236	PC(17:0/14:0)+AcO	-80	-10	-50	-15
790.547	239.236	PC(17:0/15:1)+AcO	-80	-10	-50	-15
806.578	255.267	PC(17:0/16:0)+AcO	-80	-10	-50	-15
804.562	269.251	PC(17:0/16:1)+AcO	-80	-10	-50	-15
830.578	279.267	PC(17:0/18:2)+AcO	-80	-10	-50	-15
848.625	297.314	PC(17:0/19:0)+AcO	-80	-10	-50	-15
860.625	309.314	PC(17:0/20:1)+AcO	-80	-10	-50	-15
858.609	307.298	PC(17:0/20:2)+AcO	-80	-10	-50	-15
856.594	305.283	PC(17:0/20:3)+AcO	-80	-10	-50	-15
888.656	337.345	PC(17:0/22:1)+AcO	-80	-10	-50	-15
568.348	269.233	LPC(17:0)+AcO	-80	-10	-50	-15
590.333	291.217	PC(19:3/0:0)+AcO	-80	-10	-50	-15
880.594	255.283	PC(16:0/23:5)+AcO	-80	-10	-50	-15
918.703	283.392	PC(23:0/18:0)+AcO	-80	-10	-50	-15
778.547	311.236	PC(11:0/20:0)+AcO	-80	-10	-50	-15
748.5	283.189	PC(18:0/11:1)+AcO	-80	-10	-50	-15
722.484	283.173	PC(9:0/18:0)+AcO	-80	-10	-50	-15
750.515	311.204	PC(9:0/20:0)+AcO	-80	-10	-50	-15
638.39	255.079	PC(5:0/16:0)+AcO	-80	-10	-50	-15
648.468	255.225	PE(13:0/16:0)	-80	-10	-40	-15
646.453	253.21	PE(13:0/16:1)	-80	-10	-40	-15
676.5	283.257	PE(13:0/18:0)	-80	-10	-40	-15
674.484	281.241	PE(13:0/18:1)	-80	-10	-40	-15
672.468	279.225	PE(13:0/18:2)	-80	-10	-40	-15
670.453	277.21	PE(13:0/18:3)	-80	-10	-40	-15
698.484	305.241	PE(13:0/20:3)	-80	-10	-40	-15
696.468	303.225	PE(13:0/20:4)	-80	-10	-40	-15
720.468	327.225	PE(13:0/22:6)	-80	-10	-40	-15
700.5	255.225	PE(17:2/16:0)	-80	-10	-40	-15
728.531	283.257	PE(17:2/18:0)	-80	-10	-40	-15
726.515	281.241	PE(17:2/18:1)	-80	-10	-40	-15
756.562	311.319	PE(17:2/20:0)	-80	-10	-40	-15
754.547	309.314	PE(17:2/20:1)	-80	-10	-40	-15
752.531	307.298	PE(17:2/20:2)	-80	-10	-40	-15
750.515	305.241	PE(17:2/20:3)	-80	-10	-40	-15
782.578	337.335	PE(17:2/22:1)	-80	-10	-40	-15
780.562	335.319	PE(17:2/22:2)	-80	-10	-40	-15
776.531	331.288	PE(17:2/22:4)	-80	-10	-40	-15
462.27	265.225	PE(17:2/0:0)	-80	-10	-40	-15
618.421	199.178	PE(15:1/12:0)	-80	-10	-40	-15
646.453	227.21	PE(15:1/14:0)	-80	-10	-40	-15
644.437	225.194	PE(15:1/14:1)	-80	-10	-40	-15
674.484	255.241	PE(15:1/16:0)	-80	-10	-40	-15
672.468	253.225	PE(15:1/16:1)	-80	-10	-40	-15
702.515	283.272	PE(15:1/18:0)	-80	-10	-40	-15
700.5	281.257	PE(15:1/18:1)	-80	-10	-40	-15
698.484	279.241	PE(15:1/18:2)	-80	-10	-40	-15
696.468	277.225	PE(15:1/18:3	-80	-10	-40	-15
730.547	311.303	PE(15:1/20:0)	-80	-10	-40	-15
728.531	309.288	PE(15:1/20:1)	-80	-10	-40	-15
726.515	307.272	PE(15:1/20:2)	-80	-10	-40	-15
724.5	305.257	PE(15:1/20:3)	-80	-10	-40	-15
722.484	303.241	PE(15:1/20:4)	-80	-10	-40	-15
720.468	301.225	PE(15:1/20:5)	-80	-10	-40	-15
758.578	339.335	PE(15:1/22:0)	-80	-10	-40	-15
756.562	337.319	PE(15:1/22:1)	-80	-10	-40	-15
754.547	335.303	PE(15:1/22:2)	-80	-10	-40	-15
750.515	331.272	PE(15:1/22:4)	-80	-10	-40	-15
746.484	327.241	PE(15:1/22:6	-80	-10	-40	-15
436.254	239.209	PE(15:1/0:0)	-80	-10	-40	-15
674.484	227.241	PE(17:1/14:0)	-80	-10	-40	-15
702.515	255.272	PE(17:1/16:0)	-80	-10	-40	-15
700.5	253.257	PE(17:1/16:1)	-80	-10	-40	-15
730.547	283.303	PE(17:1/18:0)	-80	-10	-40	-15
728.531	281.288	PE(17:1/18:1)	-80	-10	-40	-15
726.515	279.272	PE(17:1/18:2)	-80	-10	-40	-15
724.5	277.257	PE(17:1/18:3)	-80	-10	-40	-15
722.484	275.241	PE(17:1/18:4)	-80	-10	-40	-15
758.578	311.335	PE(17:1/20:0)	-80	-10	-40	-15
756.562	309.319	PE(17:1/20:1)	-80	-10	-40	-15
754.547	307.303	PE(17:1/20:2)	-80	-10	-40	-15
752.531	305.288	PE(17:1/20:3)	-80	-10	-40	-15
750.515	303.272	PE(17:1/20:4)	-80	-10	-40	-15
748.5	301.257	PE(17:1/20:5)	-80	-10	-40	-15
786.609	339.366	PE(17:1/22:0)	-80	-10	-40	-15
784.594	337.35	PE(17:1/22:1)	-80	-10	-40	-15
782.578	335.335	PE(17:1/22:2)	-80	-10	-40	-15
778.547	331.303	PE(17:1/22:4)	-80	-10	-40	-15
774.515	327.272	PE(17:1/22:6	-80	-10	-40	-15
714.515	267.272	PE(17:1/17:1)	-80	-10	-40	-15
464.285	267.241	PE(17:1/0:0)	-80	-10	-40	-15
492.317	295.272	PE(19:1/0:0)	-80	-10	-40	-15
702.515	227.272	PE(19:1/14:0)	-80	-10	-40	-15
728.531	253.288	PE(19:1/16:1)	-80	-10	-40	-15
730.547	255.303	PE(19:1/16:0)	-80	-10	-40	-15
752.531	277.288	PE(19:1/18:3	-80	-10	-40	-15
754.547	279.303	PE(19:1/18:2)	-80	-10	-40	-15
756.562	281.319	PE(19:1/18:1)	-80	-10	-40	-15
758.578	283.335	PE(19:1/18:0)	-80	-10	-40	-15
770.578	295.335	PE(19:1/19:1)	-80	-10	-40	-15
776.531	301.288	PE(19:1/20:5)	-80	-10	-40	-15
778.547	303.303	PE(19:1/20:4)	-80	-10	-40	-15
780.562	305.319	PE(19:1/20:3)	-80	-10	-40	-15
782.578	307.335	PE(19:1/20:2)	-80	-10	-40	-15
784.594	309.35	PE(19:1/20:1)	-80	-10	-40	-15
786.609	311.366	PE(19:1/20:0)	-80	-10	-40	-15
802.547	327.303	PE(19:1/22:6	-80	-10	-40	-15
806.578	331.335	PE(19:1/22:4)	-80	-10	-40	-15
810.609	335.366	PE(19:1/22:2)	-80	-10	-40	-15
732.562	255.319	PE(19:0/16:0)	-80	-10	-40	-15
730.547	253.303	PE(19:0/16:1)	-80	-10	-40	-15
742.547	265.303	PE(19:0/17:2)	-80	-10	-40	-15
758.578	281.335	PE(19:0/18:1)	-80	-10	-40	-15
756.562	279.319	PE(19:0/18:2)	-80	-10	-40	-15
754.547	277.303	PE(19:0/18:3	-80	-10	-40	-15
788.625	311.382	PE(19:0/20:0)	-80	-10	-40	-15
786.609	309.366	PE(19:0/20:1)	-80	-10	-40	-15
784.594	307.35	PE(19:0/20:2)	-80	-10	-40	-15
782.578	305.335	PE(19:0/20:3)	-80	-10	-40	-15
780.562	303.319	PE(19:0/20:4)	-80	-10	-40	-15
778.547	301.303	PE(19:0/20:5)	-80	-10	-40	-15
814.64	337.397	PE(19:0/22:1)	-80	-10	-40	-15
812.625	335.382	PE(19:0/22:2)	-80	-10	-40	-15
808.594	331.35	PE(19:0/22:4)	-80	-10	-40	-15
804.562	327.319	PE(19:0/22:6	-80	-10	-40	-15
760.594	283.35	PE(19:0/18:0)	-80	-10	-40	-15
704.531	227.288	PE(19:0/14:0)	-80	-10	-40	-15
494.332	297.288	PE(19:0/0:0)	-80	-10	-40	-15
832.594	327.35	PE(21:0/22:6	-80	-10	-40	-15
760.594	255.35	PE(21:0/16:0)	-80	-10	-40	-15
758.578	253.335	PE(21:0/16:1)	-80	-10	-40	-15
770.578	265.335	PE(21:0/17:2)	-80	-10	-40	-15
786.609	281.366	PE(21:0/18:1)	-80	-10	-40	-15
784.594	279.35	PE(21:0/18:2)	-80	-10	-40	-15
782.578	277.335	PE(21:0/18:3	-80	-10	-40	-15
816.656	311.413	PE(21:0/20:0)	-80	-10	-40	-15
814.64	309.397	PE(21:0/20:1)	-80	-10	-40	-15
812.625	307.382	PE(21:0/20:2)	-80	-10	-40	-15
810.609	305.366	PE(21:0/20:3)	-80	-10	-40	-15
808.594	303.35	PE(21:0/20:4)	-80	-10	-40	-15
806.578	301.335	PE(21:0/20:5)	-80	-10	-40	-15
842.672	337.429	PE(21:0/22:1)	-80	-10	-40	-15
836.625	331.382	PE(21:0/22:4)	-80	-10	-40	-15
788.625	283.382	PE(21:0/18:0)	-80	-10	-40	-15
522.364	325.319	PE(21:0/0:0)	-80	-10	-40	-15
662.484	241.241	PE(15:0/15:0)	-80	-10	-50	-15
648.468	227.225	PE(15:0/14:0)	-80	-10	-50	-15
646.453	225.21	PE(15:0/14:1)	-80	-10	-50	-15
660.468	239.225	PE(15:0/15:1)	-80	-10	-50	-15
688.5	267.257	PE(15:0/17:1)	-80	-10	-50	-15
702.515	281.272	PE(15:0/18:1)	-80	-10	-50	-15
698.484	277.241	PE(15:0/18:3)	-80	-10	-50	-15
716.531	295.288	PE(15:0/19:1)	-80	-10	-50	-15
732.562	311.319	PE(15:0/20:0)	-80	-10	-50	-15
730.547	309.303	PE(15:0/20:1)	-80	-10	-50	-15
728.531	307.288	PE(15:0/20:2)	-80	-10	-50	-15
726.515	305.272	PE(15:0/20:3)	-80	-10	-50	-15
724.5	303.257	PE(15:0/20:4)	-80	-10	-50	-15
722.484	301.241	PE(15:0/20:5)	-80	-10	-50	-15
758.578	337.335	PE(15:0/22:1)	-80	-10	-50	-15
756.562	335.319	PE(15:0/22:2)	-80	-10	-50	-15
752.531	331.288	PE(15:0/22:4)	-80	-10	-50	-15
748.5	327.257	PE(15:0/22:6)	-80	-10	-50	-15
746.578	325.335	PE(15:0/21:0)	-80	-10	-50	-15
700.5	279.257	PE(15:0/18:2)	-80	-10	-50	-15
704.531	283.288	PE(15:0/18:0)	-80	-10	-50	-15
690.515	269.272	PE(15:0/17:0)	-80	-10	-50	-15
674.484	253.241	PE(15:0/16:1)	-80	-10	-50	-15
676.5	255.257	PE(15:0/16:0)	-80	-10	-50	-15
438.247	241.202	LPE(15:0)	-80	-10	-40	-15
752.531	303.288	PE(17:0/20:4)	-80	-10	-50	-15
760.594	311.35	PE(17:0/20:0)	-80	-10	-50	-15
676.5	227.257	PE(17:0/14:0)	-80	-10	-50	-15
704.531	255.288	PE(17:0/16:0)	-80	-10	-50	-15
702.515	253.272	PE(17:0/16:1)	-80	-10	-50	-15
716.531	267.288	PE(17:0/17:1)	-80	-10	-50	-15
728.531	279.288	PE(17:0/18:2)	-80	-10	-50	-15
726.515	277.272	PE(17:0/18:3)	-80	-10	-50	-15
746.578	297.335	PE(17:0/19:0)	-80	-10	-50	-15
744.562	295.319	PE(17:0/19:1)	-80	-10	-50	-15
758.578	309.335	PE(17:0/20:1)	-80	-10	-50	-15
756.562	307.319	PE(17:0/20:2)	-80	-10	-50	-15
754.547	305.303	PE(17:0/20:3)	-80	-10	-50	-15
750.515	301.272	PE(17:0/20:5)	-80	-10	-50	-15
788.625	339.382	PE(17:0/22:0)	-80	-10	-50	-15
786.609	337.366	PE(17:0/22:1)	-80	-10	-50	-15
784.594	335.35	PE(17:0/22:2)	-80	-10	-50	-15
780.562	331.319	PE(17:0/22:4)	-80	-10	-50	-15
776.531	327.288	PE(17:0/22:6)	-80	-10	-50	-15
730.547	281.303	PE(17:0/18:1)	-80	-10	-50	-15
732.562	283.319	PE(17:0/18:0)	-80	-10	-50	-15
718.547	269.303	PE(17:0/17:0)	-80	-10	-50	-15
690.515	241.272	PE(17:0/15:0)	-80	-10	-50	-15
466.301	269.256	LPE(17:0)	-80	-10	-40	-15
679.463	255.225	PG(13:0/16:0)	-80	-10	-50	-15
707.494	283.256	PG(13:0/18:0)	-80	-10	-50	-15
703.463	279.225	PG(13:0/18:2)	-80	-10	-50	-15
703.463	227.193	PG(17:2/14:0)	-80	-10	-50	-15
731.494	255.224	PG(17:2/16:0)	-80	-10	-50	-15
729.479	253.208	PG(17:2/16:1)	-80	-10	-50	-15
759.525	283.255	PG(17:2/18:0)	-80	-10	-50	-15
757.51	281.24	PG(17:2/18:1)	-80	-10	-50	-15
755.494	279.224	PG(17:2/18:2)	-80	-10	-50	-15
753.479	277.208	PG(17:2/18:3)	-80	-10	-50	-15
785.541	309.271	PG(17:2/20:1)	-80	-10	-50	-15
783.525	307.255	PG(17:2/20:2)	-80	-10	-50	-15
781.51	305.24	PG(17:2/20:3)	-80	-10	-50	-15
779.494	303.224	PG(17:2/20:4)	-80	-10	-50	-15
777.479	301.208	PG(17:2/20:5)	-80	-10	-50	-15
807.525	331.255	PG(17:2/22:4)	-80	-10	-50	-15
803.494	327.224	PG(17:2/22:6)	-80	-10	-50	-15
677.447	227.209	PG(15:1/14:0)	-80	-10	-50	-15
705.479	255.24	PG(15:1/16:0)	-80	-10	-50	-15
703.463	253.225	PG(15:1/16:1)	-80	-10	-50	-15
733.51	283.272	PG(15:1/18:0)	-80	-10	-50	-15
731.494	281.256	PG(15:1/18:1)	-80	-10	-50	-15
729.479	279.241	PG(15:1/18:2)	-80	-10	-50	-15
727.463	277.225	PG(15:1/18:3)	-80	-10	-50	-15
759.525	309.287	PG(15:1/20:1)	-80	-10	-50	-15
757.51	307.272	PG(15:1/20:2)	-80	-10	-50	-15
755.494	305.256	PG(15:1/20:3)	-80	-10	-50	-15
753.479	303.241	PG(15:1/20:4)	-80	-10	-50	-15
751.463	301.225	PG(15:1/20:5)	-80	-10	-50	-15
785.541	335.303	PG(15:1/22:2)	-80	-10	-50	-15
781.51	331.272	PG(15:1/22:4)	-80	-10	-50	-15
777.479	327.241	PG(15:1/22:6	-80	-10	-50	-15
705.479	227.208	PG(17:1/14:0)	-80	-10	-50	-15
733.51	255.24	PG(17:1/16:0)	-80	-10	-50	-15
731.494	253.224	PG(17:1/16:1)	-80	-10	-50	-15
743.494	265.224	PG(17:1/17:2)	-80	-10	-50	-15
761.541	283.271	PG(17:1/18:0)	-80	-10	-50	-15
759.525	281.255	PG(17:1/18:1)	-80	-10	-50	-15
757.51	279.24	PG(17:1/18:2)	-80	-10	-50	-15
755.494	277.224	PG(17:1/18:3)	-80	-10	-50	-15
787.557	309.287	PG(17:1/20:1)	-80	-10	-50	-15
785.541	307.271	PG(17:1/20:2)	-80	-10	-50	-15
783.525	305.255	PG(17:1/20:3)	-80	-10	-50	-15
781.51	303.24	PG(17:1/20:4)	-80	-10	-50	-15
813.572	335.302	PG(17:1/22:2)	-80	-10	-50	-15
809.541	331.271	PG(17:1/22:4)	-80	-10	-50	-15
805.51	327.24	PG(17:1/22:6	-80	-10	-50	-15
745.51	267.24	PG(17:1/17:1)	-80	-10	-50	-15
495.28	267.24	PG(17:1/0:0)	-80	-10	-50	-15
731.494	225.224	PG(19:1/14:1)	-80	-10	-50	-15
759.525	253.255	PG(19:1/16:1)	-80	-10	-50	-15
761.541	255.271	PG(19:1/16:0)	-80	-10	-50	-15
783.525	277.255	PG(19:1/18:3)	-80	-10	-50	-15
785.541	279.271	PG(19:1/18:2)	-80	-10	-50	-15
787.557	281.287	PG(19:1/18:1)	-80	-10	-50	-15
789.572	283.302	PG(19:1/18:0)	-80	-10	-50	-15
801.572	295.302	PG(19:1/19:1)	-80	-10	-50	-15
809.541	303.271	PG(19:1/20:4)	-80	-10	-50	-15
811.557	305.287	PG(19:1/20:3)	-80	-10	-50	-15
813.572	307.302	PG(19:1/20:2)	-80	-10	-50	-15
815.588	309.318	PG(19:1/20:1)	-80	-10	-50	-15
817.604	311.334	PG(19:1/20:0)	-80	-10	-50	-15
833.541	327.271	PG(19:1/22:6	-80	-10	-50	-15
837.572	331.302	PG(19:1/22:4)	-80	-10	-50	-15
843.619	337.349	PG(19:1/22:1)	-80	-10	-50	-15
733.51	225.24	PG(19:0/14:1)	-80	-10	-50	-15
761.541	253.271	PG(19:0/16:1)	-80	-10	-50	-15
773.541	265.271	PG(19:0/17:2)	-80	-10	-50	-15
789.572	281.302	PG(19:0/18:1)	-80	-10	-50	-15
787.557	279.287	PG(19:0/18:2)	-80	-10	-50	-15
785.541	277.271	PG(19:0/18:3	-80	-10	-50	-15
819.619	311.349	PG(19:0/20:0)	-80	-10	-50	-15
817.604	309.334	PG(19:0/20:1)	-80	-10	-50	-15
815.588	307.318	PG(19:0/20:2)	-80	-10	-50	-15
813.572	305.302	PG(19:0/20:3)	-80	-10	-50	-15
811.557	303.287	PG(19:0/20:4)	-80	-10	-50	-15
809.541	301.271	PG(19:0/20:5)	-80	-10	-50	-15
847.651	339.381	PG(19:0/22:0)	-80	-10	-50	-15
839.588	331.318	PG(19:0/22:4)	-80	-10	-50	-15
835.557	327.287	PG(19:0/22:6	-80	-10	-50	-15
805.604	297.334	PG(19:0/19:0)	-80	-10	-50	-15
791.588	283.318	PG(19:0/18:0)	-80	-10	-50	-15
735.525	227.255	PG(19:0/14:0)	-80	-10	-50	-15
763.557	255.287	PG(19:0/16:0)	-80	-10	-50	-15
863.588	327.318	PG(21:0/22:6	-80	-10	-50	-15
761.541	225.271	PG(21:0/14:1)	-80	-10	-50	-15
791.588	255.318	PG(21:0/16:0)	-80	-10	-50	-15
789.572	255.302	PG(21:0/16:1)	-80	-10	-50	-15
817.604	281.334	PG(21:0/18:1)	-80	-10	-50	-15
815.588	279.318	PG(21:0/18:2)	-80	-10	-50	-15
813.572	277.302	PG(21:0/18:3)	-80	-10	-50	-15
839.588	305.318	PG(21:0/20:4)	-80	-10	-50	-15
837.572	303.302	PG(21:0/20:5)	-80	-10	-50	-15
819.619	283.349	PG(21:0/18:0)	-80	-10	-50	-15
763.557	227.287	PG(21:0/14:0)	-80	-10	-50	-15
733.51	281.272	PG(15:0/18:1)	-80	-10	-50	-15
759.525	307.287	PG(15:0/20:2)	-80	-10	-50	-15
757.51	305.272	PG(15:0/20:3)	-80	-10	-50	-15
755.494	303.256	PG(15:0/20:4)	-80	-10	-50	-15
783.525	331.287	PG(15:0/22:4)	-80	-10	-50	-15
731.494	279.256	PG(15:0/18:2)	-80	-10	-50	-15
735.525	283.287	PG(15:0/18:0)	-80	-10	-50	-15
705.479	253.24	PG(15:0/16:1)	-80	-10	-50	-15
707.494	255.256	PG(15:0/16:0)	-80	-10	-50	-15
783.525	303.255	PG(17:0/20:4)	-80	-10	-50	-15
707.494	227.224	PG(17:0/14:0)	-80	-10	-50	-15
735.525	255.255	PG(17:0/16:0)	-80	-10	-50	-15
733.51	253.24	PG(17:0/16:1)	-80	-10	-50	-15
745.51	265.24	PG(17:0/17:2)	-80	-10	-50	-15
759.525	279.255	PG(17:0/18:2)	-80	-10	-50	-15
775.557	295.287	PG(17:0/19:1)	-80	-10	-50	-15
789.572	309.302	PG(17:0/20:1)	-80	-10	-50	-15
787.557	307.287	PG(17:0/20:2)	-80	-10	-50	-15
785.541	305.271	PG(17:0/20:3)	-80	-10	-50	-15
811.557	331.287	PG(17:0/22:4)	-80	-10	-50	-15
807.525	327.255	PG(17:0/22:6)	-80	-10	-50	-15
761.541	281.271	PG(17:0/18:1)	-80	-10	-50	-15
763.557	283.287	PG(17:0/18:0)	-80	-10	-50	-15
791.588	311.318	PG(17:0/20:0)	-80	-10	-50	-15
739.448	227.194	PI(13:0/14:0)	-80	-10	-50	-15
767.479	255.225	PI(13:0/16:0)	-80	-10	-50	-15
765.463	253.209	PI(13:0/16:1)	-80	-10	-50	-15
795.51	283.256	PI(13:0/18:0)	-80	-10	-50	-15
793.495	281.241	PI(13:0/18:1)	-80	-10	-50	-15
791.479	279.225	PI(13:0/18:2)	-80	-10	-50	-15
789.463	277.209	PI(13:0/18:3)	-80	-10	-50	-15
821.526	309.272	PI(13:0/20:1)	-80	-10	-50	-15
819.51	307.256	PI(13:0/20:2)	-80	-10	-50	-15
817.495	305.241	PI(13:0/20:3)	-80	-10	-50	-15
815.479	303.225	PI(13:0/20:4)	-80	-10	-50	-15
849.557	337.303	PI(13:0/22:1)	-80	-10	-50	-15
843.51	331.256	PI(13:0/22:4)	-80	-10	-50	-15
823.542	311.288	PI(13:0/20:0)	-80	-10	-50	-15
763.448	199.163	PI(17:2/12:0)	-80	-10	-50	-15
791.479	227.194	PI(17:2/14:0)	-80	-10	-50	-15
789.463	225.178	PI(17:2/14:1)	-80	-10	-50	-15
819.51	255.225	PI(17:2/16:0)	-80	-10	-50	-15
847.542	283.257	PI(17:2/18:0)	-80	-10	-50	-15
845.526	281.241	PI(17:2/18:1)	-80	-10	-50	-15
843.51	279.225	PI(17:2/18:2)	-80	-10	-50	-15
869.526	305.241	PI(17:2/20:3)	-80	-10	-50	-15
867.51	303.225	PI(17:2/20:4)	-80	-10	-50	-15
765.463	227.209	PI(15:1/14:0)	-80	-10	-50	-15
763.448	225.194	PI(15:1/14:1)	-80	-10	-50	-15
777.463	239.209	PI(15:1/15:1)	-80	-10	-50	-15
793.495	255.24	PI(15:1/16:0)	-80	-10	-50	-15
791.479	253.225	PI(15:1/16:1)	-80	-10	-50	-15
821.526	283.272	PI(15:1/18:0)	-80	-10	-50	-15
819.51	281.256	PI(15:1/18:1)	-80	-10	-50	-15
817.495	279.241	PI(15:1/18:2)	-80	-10	-50	-15
815.479	277.225	PI(15:1/18:3	-80	-10	-50	-15
847.542	309.288	PI(15:1/20:1)	-80	-10	-50	-15
845.526	307.272	PI(15:1/20:2)	-80	-10	-50	-15
843.51	305.256	PI(15:1/20:3)	-80	-10	-50	-15
841.495	303.241	PI(15:1/20:4)	-80	-10	-50	-15
869.526	331.272	PI(15:1/22:4)	-80	-10	-50	-15
865.495	327.241	PI(15:1/22:6	-80	-10	-50	-15
791.479	225.194	PI(17:1/14:1)	-80	-10	-50	-15
821.526	255.241	PI(17:1/16:0)	-80	-10	-50	-15
819.51	253.225	PI(17:1/16:1)	-80	-10	-50	-15
849.557	283.272	PI(17:1/18:0)	-80	-10	-50	-15
847.542	281.257	PI(17:1/18:1)	-80	-10	-50	-15
845.526	279.241	PI(17:1/18:2)	-80	-10	-50	-15
871.542	305.257	PI(17:1/20:3)	-80	-10	-50	-15
869.526	303.241	PI(17:1/20:4)	-80	-10	-50	-15
897.557	331.272	PI(17:1/22:4)	-80	-10	-50	-15
819.51	225.215	PI(19:1/14:1)	-80	-10	-50	-15
821.526	227.231	PI(19:1/14:0)	-80	-10	-50	-15
847.542	253.247	PI(19:1/16:1)	-80	-10	-50	-15
849.557	255.262	PI(19:1/16:0)	-80	-10	-50	-15
873.557	279.262	PI(19:1/18:2)	-80	-10	-50	-15
875.573	281.278	PI(19:1/18:1)	-80	-10	-50	-15
877.588	283.293	PI(19:1/18:0)	-80	-10	-50	-15
897.557	303.262	PI(19:1/20:4)	-80	-10	-50	-15
899.573	305.278	PI(19:1/20:3)	-80	-10	-50	-15
921.557	327.262	PI(19:1/22:6	-80	-10	-50	-15
821.526	225.231	PI(19:0/14:1)	-80	-10	-50	-15
849.557	253.262	PI(19:0/16:1)	-80	-10	-50	-15
877.588	281.293	PI(19:0/18:1)	-80	-10	-50	-15
875.573	279.278	PI(19:0/18:2)	-80	-10	-50	-15
903.604	307.309	PI(19:0/20:2)	-80	-10	-50	-15
901.588	305.293	PI(19:0/20:3)	-80	-10	-50	-15
899.573	303.278	PI(19:0/20:4)	-80	-10	-50	-15
927.604	331.309	PI(19:0/22:4)	-80	-10	-50	-15
923.573	327.278	PI(19:0/22:6	-80	-10	-50	-15
879.604	283.309	PI(19:0/18:0)	-80	-10	-50	-15
851.573	255.278	PI(19:0/16:0)	-80	-10	-50	-15
879.604	255.309	PI(21:0/16:0)	-80	-10	-50	-15
905.62	281.325	PI(21:0/18:1)	-80	-10	-50	-15
903.604	279.309	PI(21:0/18:2)	-80	-10	-50	-15
929.62	305.325	PI(21:0/20:3)	-80	-10	-50	-15
927.604	303.309	PI(21:0/20:4)	-80	-10	-50	-15
907.635	283.34	PI(21:0/18:0)	-80	-10	-50	-15
641.374	325.318	PI(21:0/0:0)	-80	-10	-50	-15
767.479	227.225	PI(15:0/14:0)	-80	-10	-50	-15
765.463	225.209	PI(15:0/14:1)	-80	-10	-50	-15
807.51	267.256	PI(15:0/17:1)	-80	-10	-50	-15
821.526	281.272	PI(15:0/18:1)	-80	-10	-50	-15
817.495	277.241	PI(15:0/18:3)	-80	-10	-50	-15
835.542	295.288	PI(15:0/19:1)	-80	-10	-50	-15
851.573	311.319	PI(15:0/20:0)	-80	-10	-50	-15
849.557	309.303	PI(15:0/20:1)	-80	-10	-50	-15
847.542	307.288	PI(15:0/20:2)	-80	-10	-50	-15
845.526	305.272	PI(15:0/20:3)	-80	-10	-50	-15
843.51	303.256	PI(15:0/20:4)	-80	-10	-50	-15
871.542	331.288	PI(15:0/22:4)	-80	-10	-50	-15
867.51	327.256	PI(15:0/22:6)	-80	-10	-50	-15
837.557	297.303	PI(15:0/19:0)	-80	-10	-50	-15
819.51	279.256	PI(15:0/18:2)	-80	-10	-50	-15
823.542	283.288	PI(15:0/18:0)	-80	-10	-50	-15
809.526	269.272	PI(15:0/17:0)	-80	-10	-50	-15
793.495	253.24	PI(15:0/16:1)	-80	-10	-50	-15
795.51	255.256	PI(15:0/16:0)	-80	-10	-50	-15
781.495	241.24	PI(15:0/15:0)	-80	-10	-50	-15
557.281	241.225	LPI(15:0)	-80	-10	-50	-15
871.542	303.257	PI(17:0/20:4)	-80	-10	-60	-15
793.495	225.21	PI(17:0/14:1)	-80	-10	-60	-15
795.51	227.225	PI(17:0/14:0)	-80	-10	-60	-15
807.51	239.225	PI(17:0/15:1)	-80	-10	-60	-15
823.542	255.256	PI(17:0/16:0)	-80	-10	-60	-15
821.526	253.241	PI(17:0/16:1)	-80	-10	-60	-15
835.542	267.257	PI(17:0/17:1)	-80	-10	-60	-15
847.542	279.257	PI(17:0/18:2)	-80	-10	-60	-15
845.526	277.241	PI(17:0/18:3)	-80	-10	-60	-15
865.588	297.303	PI(17:0/19:0)	-80	-10	-60	-15
877.588	309.303	PI(17:0/20:1)	-80	-10	-60	-15
875.573	307.288	PI(17:0/20:2)	-80	-10	-60	-15
873.557	305.272	PI(17:0/20:3)	-80	-10	-60	-15
907.635	339.35	PI(17:0/22:0)	-80	-10	-60	-15
903.604	335.319	PI(17:0/22:2)	-80	-10	-60	-15
899.573	331.288	PI(17:0/22:4)	-80	-10	-60	-15
895.542	327.257	PI(17:0/22:6)	-80	-10	-60	-15
849.557	281.272	PI(17:0/18:1)	-80	-10	-60	-15
851.573	283.288	PI(17:0/18:0)	-80	-10	-60	-15
837.557	269.272	PI(17:0/17:0)	-80	-10	-60	-15
809.526	241.241	PI(17:0/15:0)	-80	-10	-60	-15
879.604	311.319	PI(17:0/20:0)	-80	-10	-60	-15
585.312	269.256	LPI(17:0)	-80	-10	-60	-15
664.427	227.194	PS(13:0/14:0)	-80	-10	-50	-15
692.458	255.225	PS(13:0/16:0)	-80	-10	-50	-15
690.442	253.209	PS(13:0/16:1)	-80	-10	-50	-15
720.489	283.256	PS(13:0/18:0)	-80	-10	-50	-15
718.474	281.241	PS(13:0/18:1)	-80	-10	-50	-15
716.458	279.225	PS(13:0/18:2)	-80	-10	-50	-15
714.442	277.209	PS(13:0/18:3)	-80	-10	-50	-15
712.427	275.194	PS(13:0/18:4)	-80	-10	-50	-15
746.505	309.272	PS(13:0/20:1)	-80	-10	-50	-15
744.489	307.256	PS(13:0/20:2)	-80	-10	-50	-15
742.474	305.241	PS(13:0/20:3)	-80	-10	-50	-15
740.458	303.225	PS(13:0/20:4)	-80	-10	-50	-15
738.442	301.209	PS(13:0/20:5)	-80	-10	-50	-15
774.536	337.303	PS(13:0/22:1)	-80	-10	-50	-15
772.521	335.288	PS(13:0/22:2)	-80	-10	-50	-15
768.489	331.256	PS(13:0/22:4)	-80	-10	-50	-15
764.458	327.225	PS(13:0/22:6)	-80	-10	-50	-15
748.521	311.288	PS(13:0/20:0)	-80	-10	-50	-15
716.458	227.225	PS(17:2/14:0)	-80	-10	-50	-15
714.442	225.209	PS(17:2/14:1)	-80	-10	-50	-15
744.489	255.256	PS(17:2/16:0)	-80	-10	-50	-15
742.474	253.241	PS(17:2/16:1)	-80	-10	-50	-15
772.521	283.288	PS(17:2/18:0)	-80	-10	-50	-15
770.505	281.272	PS(17:2/18:1)	-80	-10	-50	-15
768.489	279.256	PS(17:2/18:2)	-80	-10	-50	-15
766.474	277.241	PS(17:2/18:3)	-80	-10	-50	-15
764.458	275.225	PS(17:2/18:4)	-80	-10	-50	-15
800.552	311.319	PS(17:2/20:0)	-80	-10	-50	-15
798.536	309.303	PS(17:2/20:1)	-80	-10	-50	-15
796.521	307.288	PS(17:2/20:2)	-80	-10	-50	-15
794.505	305.272	PS(17:2/20:3)	-80	-10	-50	-15
792.489	303.256	PS(17:2/20:4)	-80	-10	-50	-15
790.474	301.241	PS(17:2/20:5)	-80	-10	-50	-15
828.583	339.35	PS(17:2/22:0)	-80	-10	-50	-15
826.568	337.335	PS(17:2/22:1)	-80	-10	-50	-15
824.552	335.319	PS(17:2/22:2)	-80	-10	-50	-15
820.521	331.288	PS(17:2/22:4)	-80	-10	-50	-15
816.489	327.256	PS(17:2/22:6)	-80	-10	-50	-15
754.474	265.241	PS(17:2/17:2)	-80	-10	-50	-15
662.411	199.178	PS(15:1/12:0)	-80	-10	-50	-15
676.427	213.194	PS(15:1/13:0)	-80	-10	-50	-15
690.442	227.209	PS(15:1/14:0)	-80	-10	-50	-15
688.427	225.194	PS(15:1/14:1)	-80	-10	-50	-15
702.442	239.209	PS(15:1/15:1)	-80	-10	-50	-15
718.474	255.241	PS(15:1/16:0)	-80	-10	-50	-15
716.458	253.225	PS(15:1/16:1)	-80	-10	-50	-15
728.458	265.225	PS(15:1/17:2)	-80	-10	-50	-15
746.505	283.272	PS(15:1/18:0)	-80	-10	-50	-15
744.489	281.256	PS(15:1/18:1)	-80	-10	-50	-15
742.474	279.241	PS(15:1/18:2)	-80	-10	-50	-15
740.458	277.225	PS(15:1/18:3)	-80	-10	-50	-15
738.442	275.209	PS(15:1/18:4)	-80	-10	-50	-15
774.536	311.303	PS(15:1/20:0)	-80	-10	-50	-15
772.521	309.288	PS(15:1/20:1)	-80	-10	-50	-15
770.505	307.272	PS(15:1/20:2)	-80	-10	-50	-15
768.489	305.256	PS(15:1/20:3)	-80	-10	-50	-15
766.474	303.241	PS(15:1/20:4)	-80	-10	-50	-15
764.458	301.225	PS(15:1/20:5)	-80	-10	-50	-15
802.568	339.335	PS(15:1/22:0)	-80	-10	-50	-15
800.552	337.319	PS(15:1/22:1)	-80	-10	-50	-15
798.536	335.303	PS(15:1/22:2)	-80	-10	-50	-15
794.505	331.272	PS(15:1/22:4)	-80	-10	-50	-15
790.474	327.241	PS(15:1/22:6	-80	-10	-50	-15
718.474	227.241	PS(17:1/14:0)	-80	-10	-50	-15
716.458	225.225	PS(17:1/14:1)	-80	-10	-50	-15
746.505	255.272	PS(17:1/16:0)	-80	-10	-50	-15
744.489	253.256	PS(17:1/16:1)	-80	-10	-50	-15
756.489	265.256	PS(17:1/17:2)	-80	-10	-50	-15
774.536	283.303	PS(17:1/18:0)	-80	-10	-50	-15
772.521	281.288	PS(17:1/18:1)	-80	-10	-50	-15
770.505	279.272	PS(17:1/18:2)	-80	-10	-50	-15
768.489	277.256	PS(17:1/18:3)	-80	-10	-50	-15
766.474	275.241	PS(17:1/18:4)	-80	-10	-50	-15
802.568	311.335	PS(17:1/20:0)	-80	-10	-50	-15
800.552	309.319	PS(17:1/20:1)	-80	-10	-50	-15
798.536	307.303	PS(17:1/20:2)	-80	-10	-50	-15
796.521	305.288	PS(17:1/20:3)	-80	-10	-50	-15
794.505	303.272	PS(17:1/20:4)	-80	-10	-50	-15
792.489	301.256	PS(17:1/20:5)	-80	-10	-50	-15
828.583	337.35	PS(17:1/22:1)	-80	-10	-50	-15
826.568	335.335	PS(17:1/22:2)	-80	-10	-50	-15
822.536	331.303	PS(17:1/22:4)	-80	-10	-50	-15
818.505	327.272	PS(17:1/22:6)	-80	-10	-50	-15
758.505	267.272	PS(17:1/17:1)	-80	-10	-50	-15
536.307	295.272	PS(19:1/0:0)	-80	-10	-50	-15
744.489	225.256	PS(19:1/14:1)	-80	-10	-50	-15
746.505	227.272	PS(19:1/14:0)	-80	-10	-50	-15
772.521	253.288	PS(19:1/16:1)	-80	-10	-50	-15
774.536	255.303	PS(19:1/16:0)	-80	-10	-50	-15
796.521	277.288	PS(19:1/18:3	-80	-10	-50	-15
798.536	279.303	PS(19:1/18:2)	-80	-10	-50	-15
800.552	281.319	PS(19:1/18:1)	-80	-10	-50	-15
802.568	283.335	PS(19:1/18:0)	-80	-10	-50	-15
820.521	301.288	PS(19:1/20:5)	-80	-10	-50	-15
822.536	303.303	PS(19:1/20:4)	-80	-10	-50	-15
824.552	305.319	PS(19:1/20:3)	-80	-10	-50	-15
826.568	307.335	PS(19:1/20:2)	-80	-10	-50	-15
828.583	309.35	PS(19:1/20:1)	-80	-10	-50	-15
830.599	311.366	PS(19:1/20:0)	-80	-10	-50	-15
846.536	327.303	PS(19:1/22:6	-80	-10	-50	-15
850.568	331.335	PS(19:1/22:4)	-80	-10	-50	-15
858.63	339.397	PS(19:1/22:0)	-80	-10	-50	-15
746.505	225.272	PS(19:0/14:1)	-80	-10	-50	-15
774.536	253.303	PS(19:0/16:1)	-80	-10	-50	-15
802.568	281.335	PS(19:0/18:1)	-80	-10	-50	-15
800.552	279.319	PS(19:0/18:2)	-80	-10	-50	-15
798.536	277.303	PS(19:0/18:3	-80	-10	-50	-15
832.615	311.382	PS(19:0/20:0)	-80	-10	-50	-15
830.599	309.366	PS(19:0/20:1)	-80	-10	-50	-15
828.583	307.35	PS(19:0/20:2)	-80	-10	-50	-15
826.568	305.335	PS(19:0/20:3)	-80	-10	-50	-15
824.552	303.319	PS(19:0/20:4)	-80	-10	-50	-15
822.536	301.303	PS(19:0/20:5)	-80	-10	-50	-15
856.615	335.382	PS(19:0/22:2)	-80	-10	-50	-15
852.583	331.35	PS(19:0/22:4)	-80	-10	-50	-15
848.552	327.319	PS(19:0/22:6	-80	-10	-50	-15
804.583	283.35	PS(19:0/18:0)	-80	-10	-50	-15
748.521	227.288	PS(19:0/14:0)	-80	-10	-50	-15
776.552	255.319	PS(19:0/16:0)	-80	-10	-50	-15
538.322	297.287	PS(19:0/0:0)	-80	-10	-50	-15
876.583	327.35	PS(21:0/22:6	-80	-10	-50	-15
774.536	225.303	PS(21:0/14:1)	-80	-10	-50	-15
804.583	255.35	PS(21:0/16:0)	-80	-10	-50	-15
802.568	253.335	PS(21:0/16:1)	-80	-10	-50	-15
830.599	281.366	PS(21:0/18:1)	-80	-10	-50	-15
828.583	279.35	PS(21:0/18:2)	-80	-10	-50	-15
858.63	309.397	PS(21:0/20:1)	-80	-10	-50	-15
856.615	307.382	PS(21:0/20:2)	-80	-10	-50	-15
854.599	305.366	PS(21:0/20:3)	-80	-10	-50	-15
852.583	303.35	PS(21:0/20:4)	-80	-10	-50	-15
880.615	331.382	PS(21:0/22:4)	-80	-10	-50	-15
832.615	283.382	PS(21:0/18:0)	-80	-10	-50	-15
776.552	227.319	PS(21:0/14:0)	-80	-10	-50	-15
762.536	213.303	PS(21:0/13:0)	-80	-10	-50	-15
692.458	227.225	PS(15:0/14:0)	-80	-10	-50	-15
690.442	225.209	PS(15:0/14:1)	-80	-10	-50	-15
732.489	267.256	PS(15:0/17:1)	-80	-10	-50	-15
746.505	281.272	PS(15:0/18:1)	-80	-10	-50	-15
742.474	277.241	PS(15:0/18:3)	-80	-10	-50	-15
740.458	275.225	PS(15:0/18:4)	-80	-10	-50	-15
760.521	295.288	PS(15:0/19:1)	-80	-10	-50	-15
776.552	311.319	PS(15:0/20:0)	-80	-10	-50	-15
774.536	309.303	PS(15:0/20:1)	-80	-10	-50	-15
772.521	307.288	PS(15:0/20:2)	-80	-10	-50	-15
770.505	305.272	PS(15:0/20:3)	-80	-10	-50	-15
768.489	303.256	PS(15:0/20:4)	-80	-10	-50	-15
766.474	301.241	PS(15:0/20:5)	-80	-10	-50	-15
804.583	339.35	PS(15:0/22:0)	-80	-10	-50	-15
802.568	337.335	PS(15:0/22:1)	-80	-10	-50	-15
800.552	335.319	PS(15:0/22:2)	-80	-10	-50	-15
796.521	331.288	PS(15:0/22:4)	-80	-10	-50	-15
792.489	327.256	PS(15:0/22:6)	-80	-10	-50	-15
790.568	325.335	PS(15:0/21:0)	-80	-10	-50	-15
762.536	297.303	PS(15:0/19:0)	-80	-10	-50	-15
744.489	279.256	PS(15:0/18:2)	-80	-10	-50	-15
748.521	283.288	PS(15:0/18:0)	-80	-10	-50	-15
734.505	269.272	PS(15:0/17:0)	-80	-10	-50	-15
718.474	253.241	PS(15:0/16:1)	-80	-10	-50	-15
720.489	255.256	PS(15:0/16:0)	-80	-10	-50	-15
706.474	241.241	PS(15:0/15:0)	-80	-10	-50	-15
796.521	303.256	PS(17:0/20:4)	-80	-10	-50	-15
718.474	225.209	PS(17:0/14:1)	-80	-10	-50	-15
720.489	227.224	PS(17:0/14:0)	-80	-10	-50	-15
748.521	255.256	PS(17:0/16:0)	-80	-10	-50	-15
746.505	253.24	PS(17:0/16:1)	-80	-10	-50	-15
760.521	267.256	PS(17:0/17:1)	-80	-10	-50	-15
772.521	279.256	PS(17:0/18:2)	-80	-10	-50	-15
770.505	277.24	PS(17:0/18:3)	-80	-10	-50	-15
768.489	275.224	PS(17:0/18:4)	-80	-10	-50	-15
790.568	297.303	PS(17:0/19:0)	-80	-10	-50	-15
788.552	295.287	PS(17:0/19:1)	-80	-10	-50	-15
802.568	309.303	PS(17:0/20:1)	-80	-10	-50	-15
800.552	307.287	PS(17:0/20:2)	-80	-10	-50	-15
798.536	305.271	PS(17:0/20:3)	-80	-10	-50	-15
794.505	301.24	PS(17:0/20:5)	-80	-10	-50	-15
830.599	337.334	PS(17:0/22:1)	-80	-10	-50	-15
828.583	335.318	PS(17:0/22:2)	-80	-10	-50	-15
824.552	331.287	PS(17:0/22:4)	-80	-10	-50	-15
820.521	327.256	PS(17:0/22:6)	-80	-10	-50	-15
774.536	281.271	PS(17:0/18:1)	-80	-10	-50	-15
776.552	283.287	PS(17:0/18:0)	-80	-10	-50	-15
762.536	269.271	PS(17:0/17:0)	-80	-10	-50	-15
734.505	241.24	PS(17:0/15:0)	-80	-10	-50	-15
804.583	311.318	PS(17:0/20:0)	-80	-10	-50	-15
213.1	213.1	FFA(13:0)	-80	-10	-10	-15
241.1	241.1	FFA(15:0)	-80	-10	-10	-15
239.1	239.1	FFA(15:1)	-80	-10	-10	-15
269.2	269.2	FFA(17:0)	-80	-10	-10	-15
267.2	267.2	FFA(17:1)	-80	-10	-10	-15
265.2	265.2	FFA(17:2)	-80	-10	-10	-15
297.2	297.2	FFA(19:0)	-80	-10	-10	-15
325.2	325.2	FFA(21:0)	-80	-10	-10	-15
353.2	353.2	FFA(23:0)	-80	-10	-10	-15
381.2	381.2	FFA(25:0)	-80	-10	-10	-15
781.6	225.3	17:0-14:1 PC-d5+AcO.IS	-80	-10	-50	-15
809.6	253.3	17:0-16:1 PC-d5+AcO.IS	-80	-10	-50	-15
837.6	281.3	17:0-18:1 PC-d5+AcO.IS	-80	-10	-50	-15
861.6	305.3	17:0-20:3 PC-d5+AcO.IS	-80	-10	-50	-15
887.6	331.3	17:0-22:4 PC-d5+AcO.IS	-80	-10	-50	-15
679.5	225.3	17:0-14:1 PE-d5.IS	-80	-10	-50	-15
707.5	253.3	17:0-16:1 PE-d5.IS	-80	-10	-50	-15
735.6	281.3	17:0-18:1 PE-d5.IS	-80	-10	-50	-15
759.6	305.3	17:0-20:3 PE-d5.IS	-80	-10	-50	-15
785.6	331.3	17:0-22:4 PE-d5.IS	-80	-10	-50	-15
710.5	225.3	17:0-14:1 PG-d5.IS	-80	-10	-50	-15
738.5	253.3	17:0-16:1 PG-d5.IS	-80	-10	-50	-15
766.6	281.3	17:0-18:1 PG-d5.IS	-80	-10	-50	-15
790.6	305.3	17:0-20:3 PG-d5.IS	-80	-10	-50	-15
816.6	331.3	17:0-22:4 PG-d5.IS	-80	-10	-50	-15
723.5	269.3	17:0-14:1 PS-d5.IS	-80	-10	-50	-15
751.5	269.3	17:0-16:1 PS-d5.IS	-80	-10	-50	-15
779.5	269.3	17:0-18:1 PS-d5.IS	-80	-10	-50	-15
803.5	269.3	17:0-20:3 PS-d5.IS	-80	-10	-50	-15
829.6	269.3	17:0-22:4 PS-d5.IS	-80	-10	-50	-15
798.6	269.3	17:0-14:1 PI-d5.IS	-80	-10	-60	-15
826.6	269.3	17:0-16:1 PI-d5.IS	-80	-10	-60	-15
854.6	269.3	17:0-18:1 PI-d5.IS	-80	-10	-60	-15
878.6	269.3	17:0-20:3 PI-d5.IS	-80	-10	-60	-15
904.6	269.3	17:0-22:4 PI-d5.IS	-80	-10	-60	-15
562.3	241.2	15:0 Lyso PI-d5.IS	-80	-10	-50	-15
590.4	269.2	17:0 Lyso PI-d5.IS	-80	-10	-50	-15
618.4	297.2	19:0 Lyso PI-d5.IS	-80	-10	-50	-15
487.3	241.2	15:0 Lyso PS-d5.IS	-80	-10	-50	-15
515.3	269.2	17:0 Lyso PS-d5.IS	-80	-10	-50	-15
543.3	297.2	19:0 Lyso PS-d5.IS	-80	-10	-50	-15
474.3	241.2	15:0 Lyso PG-d5.IS	-80	-10	-50	-15
502.3	269.2	17:0 Lyso PG-d5.IS	-80	-10	-50	-15
530.3	297.2	19:0 Lyso PG-d5.IS	-80	-10	-50	-15
545.3	241.2	15:0 Lyso PC-d5.IS	-80	-10	-50	-15
573.4	269.2	17:0 Lyso PC-d5.IS	-80	-10	-50	-15
601.4	297.2	19:0 Lyso PC-d5.IS	-80	-10	-50	-15
443.3	241.2	15:0 Lyso PE-d5.IS	-80	-10	-40	-15
471.3	269.2	17:0 Lyso PE-d5.IS	-80	-10	-40	-15
499.4	297.2	19:0 Lyso PE-d5.IS	-80	-10	-38	-15

## Sheet: Table S6
Sample Name	CCA-1	CCA-2	CCA-3	CCA-4	CCA-5	CCA-6	CCA-7	CCA-8	CCA-9	CCA-10	CCA-11	CCA-12	CCB-1	CCB-2	CCB-3	CCB-4	CCB-5	CCB-6	CCB-7	CCB-8	CCB-9	CCB-10	CCB-11	CCB-12	CCC-1	CCC-2	CCC-3	CCC-4	CCC-5	CCC-6	CCC-7	CCC-8	CCC-9	CCC-10	CCC-11	CCC-12
Label	CC-A	CC-A	CC-A	CC-A	CC-A	CC-A	CC-A	CC-A	CC-A	CC-A	CC-A	CC-A	CC-B	CC-B	CC-B	CC-B	CC-B	CC-B	CC-B	CC-B	CC-B	CC-B	CC-B	CC-B	CC-C	CC-C	CC-C	CC-C	CC-C	CC-C	CC-C	CC-C	CC-C	CC-C	CC-C	CC-C
PA(13:0/18:0)	0.674071	0.660795	0.431207	0.11568	0.212797	0.613283	3.73196	0.898907	1.39102	0.383286	0.808515	0.336486	2.93237	0.669134	0.97322	0.155795	0.151391	0.165438	1.33742	0.27285	0.229265	2.15405	0.90159	0.417252	0.216982	0.18672	0.0892664	0.143744	0.532904	0.303687	0.0596943	0.13636	1.04909	1.6899	0.116762	0.595963
PA(13:0/18:1)	0.53946	0.176122	0.993563	0.25587	0.502915	0.353124	4.05209	0.984756	1.81403	0.223877	0.377977	0.45109	0.136831	0.188739	0.64786	0.109191	0.0513057	0.060153	0.273445	0.681913	0.0422367	2.33595	1.59938	0.341095	0.179606	0.131815	0.0689198	0.11917	0.0398414	0.0515976	0.0786143	0.0534456	0.0642153	0.0904599	0.0236995	0.201787
PA(17:2/18:0)	0.0743572	0.0647006	0.00225046	0.0706097	0.035867	0.149113	0.0726416	0.144731	0.28485	0.147217	0.0474915	0.0658113	0.109689	0.395096	0.0596982	0.0606707	0.0351443	0.0314884	0.121471	0.0775645	0.0205718	0.0973987	0.141791	0.0834219	0.0178449	0.0682532	0.0299053	0.00360572	0.0684124	0.0611149	0.00815849	0.0234191	0.107756	0.331052	0.108156	0.286462
PA(17:1/16:0)	0.285538	0.211782	0.0363202	0.0142577	0.0918765	0.287371	0.195635	0.188892	0.327715	0.183655		0.117379	0.405392	0.288875	0.166847	0.194761	0.109931	0.448424	0.242599	0.0778951	0.0144637	0.201425	0.0764005	0.0498594	0.391355		0.0778762	0.173102	0.929996	1.03096	0.142972	0.0448723	0.180912	0.153186	0.505398	0.047282
PA(17:1/18:1)	0.102945	0.0310258		0.12563	0.025396	0.0756953	0.162878	0.225789	0.809085	0.0535759	0.0290829	0.0520082	0.106693	0.260876	0.135668	0.114157	0.0684758	0.0343705	0.0037304	0.0966234	0.00349933	0.192641	0.0196739	0.0556313	0.338039	0.0613191	0.148717	0.0524694	0.209429	0.210873	0.0595991	0.0219065	0.110165	0.19484	0.484317	0.535805
PA(19:1/16:1)	0.0697399	0.0292981		0.012183	0.0440627	0.102031	0.0210234	0.0191105		0.108431	0.036251	0.0780655	0.0190863	0.228184		0.0521144	0.0418148	0.0306687	0.0347719	0.0264368	0.00324724	0.0348275	0.0137845	0.00667914	0.219491		0.0533662	0.0273494	0.0161211	0.115656			0.0316085	0.118856	0.128646	0.169211
PA(19:1/16:0)	0.885347	0.591645	0.109933	0.676416	1.3101	2.24889	0.62948	1.90856	3.69657	1.40633	0.464151	0.394388	0.165127	1.83872	0.715157	0.923255	0.507251	0.988631	0.0805763	0.0720931	0.133572	1.71401	1.12122	0.172336	1.54674	0.289038	1.01728	0.201243	0.614687	1.32468	0.131482	0.0518349	0.729583	1.48451	1.58582	1.54865
PA(19:1/18:2)	0.152151	0.0566738	0.455319	0.0929128	0.172261	1.23351	0.0549082	0.487644	0.285917	0.164364	0.885312	0.353577	0.0848576	0.227417	0.0967557	0.251621	0.323536	0.293504	0.152818			1.78342	0.106651	0.0963268	1.06219	0.513295	1.38924	0.109081	0.323603	0.440788	0.055573		2.15014	0.332513	0.375937	0.449508
PA(19:1/18:1)	0.428768	0.204006	0.0640615	0.0993795	1.06427	3.39193	0.414179	1.52093	2.38197	0.93901	0.929116	0.613589	0.840554	1.09485	0.671876	1.1065	0.800249	0.464789	0.332087	0.11707	0.354672	4.80031	0.796773	0.095013	3.66422	1.64446	2.71582	0.502451	1.13232	1.04731	1.576	0.0582851	6.56986	1.30067	1.70604	1.8449
PA(19:1/18:0)	0.242538	0.142276		0.0222799	0.0513038	0.397537	0.0767454	0.0772107	1.05447	0.0323738	0.16933	0.0293672	0.467762	0.0672018	0.0566729	0.150242	0.00598408	0.0977289	0.0425963	0.0224546	0.0300949	1.32434	0.0915139	0.0295752	0.124543	0.030278	0.171008	0.025302		0.0751775	0.401778	0.00987804	0.794356	0.157919	0.0510195	0.183028
PA(19:0/16:1)	0.140331	0.0549777	0.0160406	0.085665	0.0732423	0.0869521	0.000601173	0.131781	0.0735921	0.0983459	0.0499679	0.0515409	0.131911	0.0191773	0.151876	0.281592	0.036755	0.123819	0.00738926	0.0713261	0.0246956	0.0718347	0.00882791	0.0562657	0.125366	0.00844415	0.0891133	0.0733219	0.136127	0.593291	0.00358803	0.0196935	0.173653	0.0145599	0.0496976	0.176069
PA(19:0/18:1)	3.0507	1.69149	0.273017	2.08144	3.35944	15.343	1.68118	5.98332	6.89795	3.58396	4.62717	0.676028	1.85719	0.714921	3.31941	3.11942	3.29328	1.72426	0.466956	0.424244	0.272329	25.1039	3.05379	0.407295	7.95187	11.1973	2.60366	2.39806	5.21611	6.2923	3.57447	0.350792	34.715	3.08511	1.59225	3.36412
PA(19:0/18:2)	3.16295	0.526297	0.380409	0.952432	0.641501	6.04955	1.76239	3.90154	1.42009	2.26893	3.36183	1.39692	0.374026	2.22778	1.19372	2.23936	2.10482	2.23411	0.544198	0.273903	0.447731	7.04081	0.972513	0.222902	2.34669	0.744908	3.24117	1.29524	1.24612	1.39219	3.02395	0.186663	22.2261	1.0215	4.81326	1.37437
PA(19:0/20:4)	4.20752	0.950515	0.0800647	0.212742	0.771704	0.871499	0.407848	3.75705		2.04276	1.10574	0.758408	1.17561	1.1795	3.28871	0.752829	1.10193	3.47876	0.238045	0.344409	0.130594	2.68542	0.478588	0.222694	1.051	0.818514		0.201361	1.31563	2.70104	0.690364		0.482514	5.87014	2.41127
PA(19:0/22:4)	1.5099	0.399786	0.0104795	0.127618	0.0900389	0.245174	0.156627	0.387814		0.472308	0.146521	0.214724	0.191618	0.311802	0.371689	0.13262	0.0513117	0.676406	0.044374	0.213742	0.0334654	1.05899	0.112617	0.0672474	0.0498789	0.182909		0.0862696	0.203177	0.40421	0.324391		0.290679	0.716431	0.690035
PA(19:0/18:0)	1.14678	0.517031	0.362691	0.162094	0.387645	1.55263	0.0192571	0.891173	3.1738	0.610922	0.13914	0.120126	0.849912	0.158483	0.145071	0.6773	0.378026	1.07611	0.198014	0.0151638	0.345153	2.26631	0.0734989	0.137344	1.52453	1.31592	2.01171	0.170213	1.03126	1.21461	0.0763727	0.178466	3.32413	0.413958	0.826006	0.972147
PA(19:0/16:0)	1.09528	0.932826	0.182406	0.465068	1.40049	1.38465	1.05177	1.21352	2.46004	1.72286	0.613138	0.560086	0.264108	3.25972	0.527145	1.2564	0.461316	0.859108	0.289932	0.216376	0.138689	1.46289	0.937441	0.338925	0.226689	0.764803	0.845925	0.265015	1.30986		0.414916	0.438476	0.796298	1.13683	1.88062	1.28979
PA(21:0/22:6	1.35217	0.363654	0.0357315	0.423397	0.181953	0.270034	0.154009	0.897702		0.413988	0.348026	0.182104	0.271988	0.56936	1.04231	0.123622	0.0513981	0.763077	0.0479029	0.984891	0.103975	0.414258	0.0629849	0.019433	0.412633				0.511825	2.34632	0.294125		0.502923	1.92456	1.70002
PA(21:0/16:0)	12.3438	10.1442	3.10302	7.46234	15.5921	76.2924	10.9534	41.4202	70.8025	26.7917	35.4163	21.4939	12.5949	17.4949	20.066	28.4505	14.0562	14.4738	5.03534	2.68576	8.22033	136.305	11.3328	3.29506	33.6203	25.6548	49.9699	11.6777	14.469	36.2517	28.1692	2.52465	147.503	24.536	22.9885	27.7628
PA(21:0/16:1)	0.32948	0.136531	0.0996118	0.0414398	0.228665	1.36415	0.142568	1.1044	0.509923	0.673673	1.63225	0.799316	1.87722	1.10157	0.239104	0.409924	0.58864	0.235949	0.251709	0.167808	0.28372	7.0496	0.3059	0.0603949	4.00973	0.330871	1.06126	0.447513	1.21554	3.82475	0.161239	0.0892684	11.9258	0.75428	2.54652	0.474061
PA(21:0/18:1)	22.3841	7.3565	0.718151	12.7131	8.57642	22.6665	4.23041	101.757		108.885	27.4871	26.5314	30.4715	15.8763	89.8923	20.4009	12.8114	10.4598	3.04866	3.94993	4.03704	12.0491	6.7776	3.31699	31.54	5.15418		6.35247	14.4108	99.3969	23.8044	2.93132	20.981	108.404	84.2292
PA(21:0/18:2)	41.7398	4.87044	0.968191	12.8923	13.4095	56.41	9.5715	79.6613		51.2105	60.4989	25.5652	99.3835	37.8077	173.505	17.3016	8.52456	13.1412	4.8216	7.01939	7.06986	22.3998	11.0383	5.24742	62.7391	10.7073		8.43904	28.7564	144.647	35.5098	2.47652	83.6708	74.7002	126.084
PA(21:0/18:3	1.56667	0.128915	0.00857571	0.91954	0.2072	1.28663	0.515112	6.32955		6.57961	2.14441	2.81039	5.66838	1.02927	3.70165	0.570972	0.444365	0.7215	0.4037	1.01623	0.146586	1.7163	0.88006	0.974601	4.32989	0.516034		0.410378	0.914113	7.03255	0.168021	0.691884	1.72219	2.42225	6.09696
PA(21:0/20:1)	0.492602	0.285758	0.0339976	0.198679	0.147694	0.204485	0.152626	3.14112		2.22504	0.427365	0.325269	0.72025	0.102602	2.50853	0.310576	0.144341	0.53867	0.0414583	0.194909	0.0377896	0.918442	0.308033	0.0818661	0.588208	0.108043		0.228753	0.331885	2.87751	1.24009	0.284639	0.312774	1.1363	1.7807
PA(21:0/20:2)	0.739438	0.180804	0.0441836	0.0882963	0.0658667	0.28287	0.0478795	0.390681		0.711966	0.118644	0.403484	0.490549	0.30667	0.516509	0.326257	0.0847323	0.424154	0.17278		0.0846972	0.336352	0.121092	0.082193	0.371939	0.0906232		0.035692		1.5629	0.635192	0.124203	0.49684	0.956412	1.09068
PA(21:0/20:3)	3.54966	0.335755	0.0455004	0.483288	0.675381	1.00922	0.413659	3.6095		2.72322	1.43832	1.14374	8.50606	1.52013	3.67477	1.14446	0.215671	1.35794	0.403707	0.414515	0.269125	3.60518	0.527679	0.255388	0.76478	0.190905		0.63413	0.613162	13.9531	2.40672	0.241774	2.04894	9.75311	8.26455
PA(21:0/20:4)	18.2122	2.62054	0.2401	2.58034	1.3573	8.87873	2.02196	24.7545		16.0551	5.18689	4.24096	30.5804	6.2995	29.9233	4.20326	2.20389	7.96292	0.85045	1.85489	1.5854	13.3746	3.15579	0.886309	7.51433	3.72955		1.29515	7.68196	25.1151	11.3495	0.59599	5.75568	13.1919	12.9608
PA(21:0/22:4)	7.54319	1.0269		1.03934	0.515017	0.718824	0.348327	2.26011		0.937212	1.1974	0.144023	2.40608	2.3825	1.67878	0.377033		2.62186	0.222648	0.197384	0.237225	2.24202	0.676508	0.0936763	0.60783	0.20577		0.261053	1.51048	3.59936	0.625779	0.66686	0.608037	1.86552	3.15799
PA(21:0/18:0)	5.4838	1.49117	0.0751711	1.00594	1.31383	0.794791	0.650758	4.61959		2.23623	0.87477	1.9816	3.3336	2.09557	5.35513	1.11854	0.836027	1.0243	0.46066	0.266233	0.281267	2.10716	0.440047	0.51186	3.13759	0.874565		0.298497	1.40556	2.0003	2.63685	0.188462	1.94183	3.36292	3.70527
PA(15:0/16:0)	3.21168	4.05989	3.87419	0.7644	1.73971	5.55835	30.3799	7.89321	7.80673	3.53382	6.86411	2.63122	4.93594	1.87473	1.04382	0.24382	0.185359	0.284081	7.36785	0.958464	0.294444	17.5727	2.6296	2.00111	1.15868	1.21063	0.865728	1.14626	1.90838	1.13272	0.232472	0.439407	1.32701	2.71748	1.04781	2.80815
PA(17:0/20:4)	0.705144	0.650839		0.103345	0.325376	2.34861	0.414821	1.25408	2.04212	0.0734122	1.11149	0.558731	0.346142	0.665469	0.471754	0.683009	1.0854	1.56748	0.100755	0.0104201	0.0543788	1.73194	0.88894	0.0263482	0.899473	1.08694	0.560621	0.0712853	0.57981	1.76464	0.665704		0.808608	0.564967	0.466547	0.440177
PA(17:0/16:0)	0.430306	0.22096	0.0266587	0.124979	0.212848	0.281842	0.2492	0.305867	1.16493	0.193752	0.34787	0.394766	0.528064	0.454651	0.128751	0.175634	0.282683	1.47406	0.0177478	0.082642	0.104247	0.489205	0.200948	0.0421848	0.921229	0.275446	0.366074	0.375661	0.340972	0.619962	0.155488	0.0584573	0.478724	0.850594	1.12573	0.378319
PA(17:0/18:2)	0.894214	0.118045	0.061574	0.463401	0.484361	1.32805	0.59343	0.804837	1.52424	0.814992	0.54217	0.307383	0.11986	0.772778	0.579388	0.579183	0.277804	0.532806	0.107701	0.0952286	0.074804	0.496332	0.449632	0.305721	0.693162	0.293195	0.736677	0.134934	0.583221	0.783879	0.158853	0.037558	0.689125	0.543964	1.14871	0.741745
PA(17:0/18:1)	0.284523	0.275841	0.0116821	0.158129	0.113233	0.643448	0.225949	0.419616	0.906755	0.494976	0.345413	0.150871	0.0704566	0.751418	0.337376	0.447375	0.084232	0.163686	0.0194518		0.0302942	0.314925	0.292273	0.0335692	0.329177	0.112571	0.252073	0.0599581	0.156425	0.320609	0.115953	0.0242628	0.242094	0.474492	0.500971	0.611791
PA(17:0/18:0)	0.88175	0.727783	0.526898	0.616703	1.21766	1.55559	1.05501	1.49931	2.91023	1.79965	0.762488	0.702726	1.06882	4.4435	0.572128	0.762838	0.382155	0.657755	1.40702	0.408003	0.299782	0.90115	1.25897	1.16035	0.0823112	0.715514	0.436044	0.108579	0.719741	0.704579	0.200213	0.139642	1.85429	2.81636	1.65072	2.00775
PC(13:0/16:0)+AcO	2.10089	0.397682	0.179251	0.242202	0.304505	0.941306	5.60995	3.59844	3.35735	0.896926	3.48701	0.919691	2.14915	0.435175	2.69206	0.457079	0.642724	0.98756	0.337315	0.523231	0.286909	13.79	2.3802	0.41089	1.65337	0.274055	0.975273	0.821491	2.8423	2.07984	2.20387	1.22994	1.59212	3.41712	0.624072	2.6781
PC(13:0/18:0)+AcO	1.18356	0.557818	0.0762393	0.0726664	0.45374	0.425918	3.49494	0.583455	1.61391	0.369195	0.582791	0.173605	0.838799	0.246583	2.27178		0.0974716	0.614084	0.580856	0.393818	0.157089	5.33662	0.439126	0.182078	0.374945	0.859742	0.332573	0.229523	1.5694	0.430707	0.615184	1.07643	0.326436	1.52428	0.252636
PC(13:0/18:1)+AcO	42.5188	5.77343	0.605509	1.39093	4.78301	7.02629	34.4036	15.0425	47.6322	8.32614	11.6212	3.08968	11.3783	4.63205	19.5414	1.65594	1.84615	8.73395	0.404812	1.18566	0.966678	82.8911	10.1982	0.67973	15.718	1.30875	4.72255	3.25799	4.98639	10.4755	2.19709	0.294772	5.58191	5.09855	8.26709	34.029
PC(13:0/18:2)+AcO	12.4128	2.411	0.31402	0.39008	0.426242	1.18867	13.9188	2.56842	16.4083	1.2282	1.52011	1.65142	3.46993	1.2037	1.63027	0.927566	0.541374	4.34688	0.182962	0.845301	0.119562	17.5532	2.22177	0.285402	2.82929	0.692001	0.294894	0.78196	0.812706	0.885013	0.394232	0.315121	1.76508	3.33591	0.962491	12.1756
PC(13:0/20:2)+AcO	1.04836	0.18113		0.147279	0.253505	0.162195	0.185211	0.142717	1.35786	0.35333	0.195791	0.111933	0.339398	0.309459	0.122866	0.113299	0.0748571	1.36451	0.0406713	0.00835769	0.036722	0.467055	0.275522	0.0136612	0.382085	0.0472965	0.0454929	0.0763338	0.125256	0.352231	0.0633109		0.0189825	0.194947	0.335761	0.491636
PC(13:0/20:3)+AcO	0.650427	0.147749		0.126843	0.153513	0.0403341	0.171524	0.130572	0.76734	0.227831	0.0508271	0.274331	0.0326957	0.0798917	0.0186619	0.0767858	0.0995636	1.09496		0.0128115	0.0602392	0.404571	0.0452242	0.00561765	0.156721	0.199089	0.206984	0.116615	0.407333	0.31952			0.122502		0.377749	1.15552
PC(13:0/20:4)+AcO	0.0868872	0.243153	0.0769234	0.151449	0.382812	0.349118	0.195064	0.643178	0.790066	0.996447	0.633887	0.691911	0.334665	0.480343	0.484717	0.616549	0.383475	0.874595	0.177891	0.177313	0.291483	0.645405	0.137521	0.0581366	0.101931	0.355684	0.429236	0.373337	0.159586	1.07908	0.554768	0.0613491	0.504796	1.23925	0.531316	0.519461
PC(17:2/18:1)+AcO	0.732186	0.546173	0.0411121	0.350731	0.520421	0.685193	0.297397	0.741027	0.942383	0.666377	0.159239	0.909632	0.244355	0.717472	0.258253	0.780916	0.502977	0.413684	0.14509	0.154358	0.0316181	0.731683	0.257383	0.393464	0.332104	0.354436	0.529262	0.193515	0.445531	0.507448	0.197767	0.154719	0.233873	0.264436	0.147455	1.43077
PC(17:2/18:2)+AcO	0.204266	0.0143857	0.174736	0.121626	0.267657	0.41395	0.272184	0.327584	0.548294	0.398706	0.30845	0.253202	0.116384	0.265447	0.108744	0.452637		0.0989816	0.0331819	0.165986	0.0215933	0.221593	0.234759	0.754662	0.275493	0.275979	0.100236	0.0977668	0.109368	0.119548	0.352182	0.0208249	0.539017	0.153227	0.279249
PC(17:2/20:3)+AcO	0.315533	0.207173			0.177152	0.132265	0.140726		0.2404	0.12242	0.207124	0.217172	0.149634	0.193606	0.143296	0.210191	0.282094	0.0624004		0.00738023	0.140138	0.526047	0.0268903	0.0221673	0.105673		0.0624233	0.161906	0.224326	0.0502512	0.0808941	0.0640534	0.643845	0.0581841	0.119007	0.136362
PC(17:2/20:4)+AcO	2.07319	0.261619	0.299209	0.603122	0.45557	0.576312	0.694881	0.461567	1.77643	1.41816	0.867475	0.885026	0.207801	1.39069	0.109622	1.10979	1.45137	0.160399	0.427594	0.174623	0.190532	5.17317	0.76452	0.12436	0.240111	1.54187	0.863538	1.07661	0.389721	1.57321	2.00384	0.0989968	0.246496	0.677387	0.413075	0.129357
PC(15:1/16:0)+AcO	0.742	0.707	0.294	0.608	0.872	0.722	9.81	1.1	2.1	1.33	2.47	0.744	1.5	0.566	4.97	1.04	0.273	0.333	2.08	1.25	0.133	3.81	1.12	0.786	2.35	0.968	1.35	2.11	1.44	1.11	1.76	0.906	1.96	2.74	0.878	4.25
PC(15:1/16:1)+AcO	0.393026	0.211223	0.537291	0.0612369	0.0486881	0.55047	5.20883	1.64977	0.675949	0.278789	0.591821	0.337145	1.56244	0.579029	1.86445	0.0131307	0.0106584	0.156088	0.839344	1.00908	0.286226	2.41684	0.0907456	0.50899	0.0172776	0.0257468	0.147321	0.781305	0.305031	1.11325	0.0973517	0.136144	1.16485	1.34627	0.0769567	0.695887
PC(15:1/18:0)+AcO	1.03238	1.02663	0.150413	2.04891	0.504692	1.13476	1.62084	2.97923	2.11353	2.20921	0.588837	3.11984	4.78142	0.667888	1.58829	0.742788	0.585098	1.45592	0.628322	0.113032	0.653782	1.31959	0.432458	0.192708	2.08248	0.510894	0.42537	0.559865	1.24528	4.5964	2.2929	0.0525674	1.14801	1.63421	1.78676	1.13558
PC(15:1/18:2)+AcO	0.136417	0.082953	0.0202257	0.146724	0.134828	0.178011	0.226936	0.297421	0.142036	0.340807	0.228295	0.454529	0.915882	0.250031	0.311234	0.0862344	0.310837	0.157265	0.0880749	0.088736	0.158481	0.28525	0.0928034	0.0478388	0.281245	0.156711	0.200847	0.1522	0.406069	0.772615	0.187227		0.658694	0.432658	0.467953	0.140006
PC(15:1/20:4)+AcO	0.163846	0.11575		0.0352383	0.252171	0.0878704	0.0947272	0.156484	0.325668	0.118713	0.106079	0.0771083	0.0369788	0.182376	0.0900391	0.0903629	0.0918216	0.108938	0.0323304	0.0166874	0.0246114	0.309274	0.0536801	0.0771302	0.0147296	0.121756	0.0697348	0.066764	0.187028	0.0922488	0.0303347	0.00591253	0.0943161	0.0732995	0.0495007	0.116785
PC(17:1/18:0)+AcO	2.52396	0.442519	0.294279	0.617238	1.37178	1.32835	0.664548	2.98618	5.45098	2.03665	1.34417	0.138554	0.550136	2.25941	0.971788	0.918925	1.02486	1.98484	0.673569	0.333643	0.0840203	1.80538	0.781694	1.07725	0.240621	0.45888	0.350271	0.5097	1.69221	0.786536	0.478887	0.224451	0.225167	0.0442149	0.546356	1.23356
PC(17:1/20:4)+AcO	0.267614	0.142107	0.0992552	0.0933765	0.253105	0.643184	0.148379	0.603902	1.00086	0.212647	0.228939	0.0537976	0.199634	0.375924	0.0763023	0.19294	0.770774	0.405536	0.171304	0.0635584	0.0311558	4.60972	0.339713	0.0288904	0.0694504	0.207846	0.929573	0.132428	0.934252	0.289348	1.63247	0.171897	1.66535	0.270125	0.0775938	0.215189
PC(19:1/16:1)+AcO	0.027977	0.0107854		0.0259282	0.0224922	0.0621373	0.0281661	0.0430406	0.0235279	0.137479	0.116729	0.0564058	0.0375269	0.0415675	0.0147981	0.244259	0.0348362	0.0091091	0.0174442	0.100945	0.0103287	0.0765863	0.0281403	0.0115145	0.0640171	0.0238586	0.107948	0.04647	0.178175	0.209794		0.0227776	0.093872	0.0157977	0.0980297	0.0930389
PC(19:1/16:0)+AcO	0.130341	0.0630144	0.00584536	0.0432935	0.113806	0.117725	0.070693	0.146972	0.557297	0.241091	0.0204376	0.161265	0.0199429	0.317668	0.117145	0.213636	0.0943914	0.0507206	0.0353257	0.00709274	0.0204507	0.0419986	0.0912728	0.00758708	0.0704466	0.0286214	0.0627506	0.0107907	0.0598808	0.0611266	0.013266	0.00386702	0.054251	0.0546567	0.180285	0.331513
PC(19:1/18:2)+AcO	0.738433	0.432445	3.10212	1.16389	1.61495	4.24975	1.19897	1.03439	0.624543	2.32846	3.15589	2.27408	0.967115	2.0075	1.75122	3.701	3.31927	0.511155	2.53346	0.830407	1.59582	4.32585	1.06827	0.950668	3.76237	0.529813	2.16324	1.30901	1.47045	3.05236	1.70229	1.06014	16.1887	2.23782	1.92948	1.57174
PC(19:1/18:1)+AcO	0.117167	0.186537	0.0448543	0.447727	0.237291	3.31899	0.20319	0.605682	0.269969	0.33294	1.42142	0.291698	0.786411	0.959422	0.836395	1.87413	0.893392	0.399367	0.0515574	0.180129	0.22232	1.04098	0.202264	0.0843445	4.3932	0.388421	1.83259	0.721846	0.696584	1.87374	0.116525	0.0706521	6.97703	0.167964	0.297276	0.341544
PC(19:1/20:5)+AcO	0.291283	0.235133	0.100772	0.175644	0.240555	0.210263	0.0478952	1.04759		0.73147	0.254625	0.0265022	0.527426	0.31996	1.69666	0.189164	0.297096	0.130515	0.189448		0.0461946	0.0687935	0.118976	0.084971	0.228436	0.171485		0.0184504	0.406407	0.384946	3.10693	0.805791	0.139657	1.51664
PC(19:1/20:4)+AcO	4.96568	1.90928	0.450305	2.66133	4.60651	0.42323	1.10798	5.95696		6.65363	1.94157	1.44955	3.36076	1.42547	4.19211	1.90631	1.88599	1.83117	1.68906	0.865702	0.456015	4.10526	1.84228	1.49712	0.333611	0.869969		0.332991	1.86546	3.71555	3.74811	0.708059	1.5411	6.48695	1.12414
PC(19:1/20:3)+AcO	2.20811	0.680024	0.0329946	1.01707	2.20486	0.281351	0.397848	0.969		0.765695	0.818117	1.74964		0.31327	2.6359	1.14565	0.496641	0.724589	0.291423	1.12041	0.405612	1.1896	0.496767	0.535169	0.112231	0.564483		0.537118	0.353631	9.56177	0.501754	0.442914	0.748054	1.83535	4.40283
PC(19:1/22:6+AcO	3.50499	0.477093		1.94912	0.776994	0.0766442	0.263907	1.11835		1.13984	0.293282	0.309085	1.888	0.753748	2.04285	0.311902	0.381476	0.735656	0.380673	0.729631	0.0413707	1.19256	0.162626	0.122278	0.0847163	0.130689		0.0505605	1.3657	0.459381	1.09323	0.593824	0.450693	4.78637	0.161695
PC(19:0/18:0)+AcO	4.53083	0.983902	0.137062	2.65479	4.55148	35.9886	2.56938	11.8873	10.2874	7.62792	7.65694	4.7148	8.6199	8.40324	9.83148	8.92094	6.45674	5.21065	0.529299	0.0125371	2.17703	17.4418	5.07965	0.311448	13.0594	5.37113	13.1655	0.944474	2.63624	6.54723	8.89093	0.479918	52.5074	5.80629	15.22	6.56005
PC(19:0/16:0)+AcO	0.207256	0.0474863	0.00524157	0.441301	0.265943	1.46393	0.415817	1.14953	0.484607	1.20057	0.438331	0.569728	0.500892	1.40331	1.58983	1.19407	0.438886	0.164997	0.0143451	0.0764171	0.140448	0.128661	0.191981	0.118785	0.178709	0.291895	0.750015	0.0548423	0.108354	0.136465	0.300547	0.0168573	0.345308	0.661445	1.84513	1.42655
PC(19:0/18:1)+AcO	1.55951	0.515658	0.143225	0.401145	0.44657	3.13002	1.12123	3.90308	2.93382	1.3271	0.860353	1.61001	1.24245	0.905951	2.00211	1.62831	1.14543	1.77101	0.219559	0.196842	0.380148	3.58371	1.02623	0.290762	1.06683	0.540195	1.42214	0.751415	1.13923	0.39973	0.495609	0.207053	6.51042	0.979242	1.84803	0.781439
PC(19:0/20:4)+AcO	1.87767	0.696589	0.158584	1.36998	0.843502	0.564152	0.569543	0.692425		2.18879	0.804314	0.888717	2.5318	1.06452	1.97945	0.44426	0.554348	0.553467	0.40303	1.31903	0.400356	0.720619	0.626111	0.75868	0.332256	0.410707		0.286948	1.34555	2.7675	0.846023	0.856638	0.628601	3.74919	1.08242
PC(21:0/18:0)+AcO	4.56405	0.896336	0.0864465	0.809428	1.01971	1.18416	0.710229	3.52532		6.09115	2.15047	1.09213	7.25485	1.62212	7.46585	1.18346	0.374653	1.12164	0.322535	0.512957	0.150486	4.99381	1.52452	0.864048	2.7874	0.900927		0.537191	1.83557	12.4642	4.05948	0.572043	3.68989	4.4309	9.40783
PC(21:0/18:1)+AcO	2.37261	0.585434	0.03238	1.23968	0.0969824	1.52743	0.0480393	7.17261		6.47362	1.73026	3.99363	1.26925	1.25547	10.3196	1.85722	1.45269	1.27924	0.547022	0.301354	0.586296	2.65686	0.737478	0.544264	1.26063	0.998825		0.158338	1.11717	1.11007	2.15337	0.0911721	3.27031	8.57869	2.57947
PC(21:0/18:2)+AcO	1.18175	0.341566	0.375981	1.50791	0.342065	0.70964	1.03132	2.39204		5.52615	0.687185	1.07735	3.30706	1.23503	5.06854	2.09856	0.149432	0.155745	0.548185	1.22477	0.187135	0.205947	0.183144	0.696687	0.328334	1.05221		0.21028	0.337969	1.73362	1.00992	0.33378	2.43975	2.90758	0.836485
PC(21:0/20:3)+AcO	0.746783	0.171815	0.0371802	0.298298		0.265226	0.190033	0.339145		1.4622	0.199356	0.324528	0.336449	0.150787	0.31097	0.239239	0.309579		0.0679063		0.101153	0.243884		0.0882763	0.0952253	0.233601		0.0144737	0.619602	0.409243	0.308575		0.382598	2.19923	0.463829
PC(21:0/20:4)+AcO	1.37609	1.79597	0.171812	1.65169	0.980524	0.705313	0.573471	3.59043		3.31363	0.781733	1.72514	2.65712	1.2216	5.2769	1.94979	1.79739	0.850122	0.253241	0.513679	0.41182	1.91109	0.579252	0.511344	0.409645	1.24786		0.274302	0.732658	0.553288	0.684985	0.472436	1.11409	9.62719	0.445329
PC(15:0/16:0)+AcO	2.33666	1.83376	1.72995	1.05232	1.7525	4.46644	9.46334	5.16557	3.7434	2.69172	2.05227	2.3668	3.57105	1.04492	3.90116	1.26666	1.06835	0.907715	0.302902	1.51009	0.269466	15.1184	4.05132	0.70104	2.16942	1.96639	2.31207	1.93343	2.07085	2.82701	2.59161	1.25628	1.56429	2.56732	1.5357	3.06775
PC(15:0/18:1)+AcO	0.150143	0.0487242	0.00854181	0.0789408	0.0411197	0.0678861	0.231631	0.232774	0.308293	0.163643	0.162224	0.32753	0.502224	0.110272	0.206417	0.18769	0.152184	0.217177	0.104977	0.0499914	0.073494	0.165977	0.030091	0.030702	0.274662	0.0198293	0.16287	0.0327262	0.0749909	0.267727	0.0344991	0.00678704	0.348485	0.132644	0.174334	0.265384
PC(15:0/18:2)+AcO	0.0785224	0.0640921			0.0392434	0.0143025	0.110727	0.0387107	0.172952	0.0694578	0.0942433		0.049289	0.0987942	0.0588644	0.0183583	0.0870669		0.0339165	0.00988995	0.0315567	0.0338581	0.0296344	0.0464545	0.252402		0.00657627	0.0100674	0.120365	0.0537021	0.0599888	0.0465019	0.317192	0.183842	0.132181	0.0776511
PC(15:0/17:1)+AcO	0.608312	0.210405	0.0879022	0.0499087	0.0385792	0.0758871	0.43691	0.122903	0.431024	0.335729	0.337704	0.275125		0.0419097	0.488974	0.132107	0.0314808	0.0705713	0.0755966			1.18103		0.143606	0.0626813		0.0211828	0.0710724	0.298479	0.0241181			0.0180833	0.515535	0.0879726	0.293828
PC(15:0/20:0)+AcO	0.112541	0.0162486		0.0301442	0.0476734	0.382031	0.104904	0.37904	0.117977	0.587148	0.0374265	0.118306	0.131323	0.551559	0.659382	0.382703	0.130016	0.0544562		0.0171976	0.0248262	0.0747904	0.139364	0.0524621	0.0781154	0.0844131	0.167391	0.0185557	0.0732419	0.0798454	0.0938796	0.00804593	0.0791624	0.186075	0.818105	0.607388
PC(15:0/20:4)+AcO	0.0310757	0.0111543		0.0137171	0.00210561	0.0270748	0.0306717	0.0389628	0.0472901	0.0820102	0.00574261	0.0228144	0.0224765	0.138601	0.0293378	0.0428779	0.0144588	0.0294372	0.0101131	0.00645403	0.00118806	0.0455732	0.0146006	0.0210374	0.00967104		0.0259318	0.00427981	0.0307169	0.0235522	0.0216564		0.0128018	0.0624139	0.00650467	0.113552
PC(17:0/20:4)+AcO	0.173092	0.101802		0.130922		0.547947	0.0162005	0.259697	0.119434	0.172767	0.106848	0.149514	0.0940464	0.0359859	0.0230957	0.0559822	0.323216	0.0559773	0.0849304		0.11066	0.977967	0.0871415	0.014349	0.0685078	0.335872	0.0548953	0.0944865	0.126057	0.4374	0.0231609	0.175897	0.0972701	0.0461352	0.0717693	0.0799809
PC(17:0/17:0)+AcO	0.0328034	0.0241491	0.0204102	0.0496213	0.0541426	0.0709724	0.078382	0.127082	0.0532073	0.0474083	0.0443379	0.00502412	0.0472321	0.011764	0.0428182	0.0823082	0.0427913	0.0675516	0.0095371	0.0503577	0.0192077	0.0141033	0.00671778	0.114926	0.00386563	0.0495109	0.0328447	0.0298785	0.121059	0.0121033		0.0318934	0.0210333	0.10411	0.0801622	0.156414
PC(17:0/18:0)+AcO	7.75746	2.26355	0.466133	1.82913	4.11048	1.53583	1.69603	5.34897	14.4563	4.09317	1.8106	1.94294	0.661518	6.88664	1.85845	1.15422	1.79728	14.2503	0.819024	0.55501	0.293745	6.31656	2.90977	1.34743	0.359848	0.241077	1.07389	0.767583	1.7946	0.979242	0.926369	0.783592	1.48569	1.21702	3.28721	3.20576
PC(17:0/18:1)+AcO	0.587679	0.154717	0.0055031	0.191605	0.268004	0.437584	0.136428	0.456522	0.759281	0.750217	0.0836197	0.138589	0.057814	0.803085	0.236871	0.697833	0.252589	0.171202	0.0444827	0.00598773	0.0801758	0.0740378	0.250183	0.00332676	0.149849	0.125992	0.379618	0.0717269	0.0470398	0.254706	0.198271	0.0671232	0.0818159	0.196959	0.54441	0.575505
PC(5:0/16:0)+AcO	0.381956	0.395359	0.374932	0.0857788	0.156205	0.486264	2.77279	0.785881	0.76436	0.299903	0.713845	0.237716	0.346098	0.167417	0.198319	0.0349956	0.00165749	0.047937	0.628342	0.182791	0.0703845	1.81296	0.378165	0.184315	0.116572	0.180234	0.10486	0.178248	0.153265	0.157923	0.0379788	0.0909067	0.118592	0.269978	0.11508	0.398798
PE(13:0/18:0)	0.00187	0.0016	0.0016	0.000379	0.00131	0.00164	0.00332	0.00146	0.00414	0.00121	0.00155	0.00134	0.00555	0.00691	0.00126	0.00256	0.0012	0.0017	0.00228	0.0011	0.00408	0.00188	0.00324	0.00105	0.000886	0.00256	0.000737	0.00238	0.00303	0.00252	0.000522	0.00162	0.00516	0.00576	0.00326	0.00829
PE(13:0/18:2)	0.00229566	0.000724424	0.000948203	0.00108391	0.0024096	0.00208182	0.00275729	0.00393543	0.00279371	0.00393683	0.00258111	0.00532205	0.00205507	0.00542575	0.00818628	0.00494821	0.00129815	0.00271047	0.00105139	0.00220406	0.00176035	0.00396111	0.00372198	0.00155208	0.0068197	0.00448533	0.0051007	0.00381927	0.00259551	0.00700428	0.00413046	0.0026659	0.00273146	0.00316223	0.00462567	0.00382953
PE(13:0/20:4)	0.00296724	0.000518467	0.00015276	0.000761424	0.000475677	0.0012754	0.000373928	0.000703666	0.00158386	0.00265297	0.000831065	0.00106893	0.000642873	0.00116891	0.000947181	0.00137823	0.000130806	0.00114997	6.57e-05	0.000242464	0.00042908	0.000921066	0.00133827	4.18e-05	0.000686911	0.000570718	0.000536988	0.000225983	0.00113146	0.000332904	0.000279211	0.00136961	0.000669229	0.00132681	0.00117749	0.00249781
PE(17:2/18:0)	0.026132	0.00777952	0.00331438	0.0117676	0.021268	0.0270666	0.0149239	0.0181235	0.0209762	0.0109534	0.0159522	0.0142779	0.0156467	0.0114787	0.0277787	0.0124807	0.0162166	0.0147079	0.00472265	0.00583078	0.00613932	0.0108321	0.0347727	0.00327305	0.0283446	0.0193297	0.0358232	0.0175198	0.0195685	0.0402023	0.0252482	0.0113853	0.0139975	0.0245696	0.0125192	0.0313781
PE(17:2/18:1)	0.000865831	0.000198011	0.00264844	0.000866916	0.000244274	0.000617479	0.00024661	0.00121472	0.000600944	0.00127491	0.000976598	9.8e-06	0.00102593	0.000742761	0.000211191	0.0003742	0.00198221	0.00042173	0.00258585	0.00337694	0.000476308	0.000935125	0.00118051	0.00240551	0.0019847	0.00049754	0.000857598	0.00434341	0.000574385	0.0139363		0.000623527	0.000578108	0.00269055	0.000884383	0.00170185
PE(17:2/20:0)	0.0148428	0.00232556	0.00814594	0.00169465	0.0031509	0.0102631	0.0105815	0.00470861	0.0122457	0.00757795	0.00628479	0.00989983	0.0132469	0.0094306	0.00713863	0.00202259	0.00109131	0.00747644	0.000892182	0.00609151	0.00416951	0.0170575	0.00553076	0.0026177	0.019136	0.00469666	0.00479065	0.00621984	0.0191788	0.00293917	0.00533191	0.00565454	0.0320044	0.0101261	0.0199109	0.017091
PE(17:2/20:1)	0.0309747	0.0138736	0.0689416	0.0186189	0.0113358	0.0521726	0.0328306	0.089944	0.0319269	0.0307797	0.0699655	0.0539408	0.068766	0.0794792	0.0278949	0.0444329	0.0481204	0.014269	0.0406266	0.0837308	0.00874387	0.0455532	0.023785	0.0664842	0.0936679	0.0570163	0.0759409	0.0726398	0.061158	0.220204	0.0632018	0.0565752	0.0647623	0.0609129	0.0273037	0.0837288
PE(17:2/20:2)	0.0380625	0.00836748	0.0367	0.0386228	0.0299667	0.210991	0.0646945	0.128992	0.0376265	0.0780527	0.108315	0.175135	0.133039	0.0982783	0.0876569	0.143155	0.0616277	0.0370665	0.0237413	0.029374	0.0357831	0.0527535	0.0442664	0.033031	0.199416	0.0744009	0.101306	0.0216356	0.1039	0.0699662	0.0649195	0.0317994	0.255567	0.0749573	0.275684	0.0475824
PE(17:2/22:4)	0.045926	0.0326208	0.0109981	0.0268657	0.0282346	0.081822	0.0434579	0.0772854	0.194965	0.0610137	0.0402812	0.0374354	0.0448254	0.0320489	0.0882063	0.0538752	0.0344604	0.0712657	0.00946212	0.00698558	0.00920844	0.0718699	0.0948093	0.005993	0.0383457	0.0362058	0.0520054	0.0287188	0.0411209	0.0204359	0.0356627	0.0179704	0.022103	0.0301813	0.0347853	0.0353012
PE(15:1/14:0)	0.00193583	0.000997688	0.000754547	0.00198187	0.00277811	0.00478701	0.00501208	0.00126599	0.00301116	0.00337016	0.0108855	0.00537935	0.00744251	0.0127512	0.00259482	0.00150922	0.0068613	0.0015718	0.0025421	0.000871931	0.00148479	0.00545444	0.00326836	0.00336643	0.0183977	0.0046874	0.012883	0.000675801	0.00262483	0.0298132	0.000658242	0.00266449	0.0176923	0.00356822	0.0431322	0.0210028
PE(15:1/16:0)	0.00765066	0.00405074	0.00370466	0.00599698	0.00742311	0.00873717	0.00415819	0.00604047	0.00837991	0.00213672	0.0161499	0.0198236	0.00472189	0.012809	0.00413494	0.00805999	0.0103433	0.0160909	0.0028553	0.00337649	0.00292659	0.00337748	0.00488957	0.00317659	0.0105516	0.0120456	0.0133867	0.0127139	0.0152104	0.0125686	0.00577668	0.00260941	0.00998933	0.00356342	0.016585	0.0140624
PE(15:1/16:1)	0.054019	0.0524831	0.0106511	0.0329976	0.0722912	0.149581	0.146415	0.106247	0.0839115	0.146015	0.287027	0.223786	0.285278	0.621784	0.192956	0.153283	0.0688244	0.0554447	0.0719029	0.0696165	0.0632728	0.170448	0.0627291	0.0506348	2.03893	0.0448157	0.140162	0.140667	0.276339	1.52998	0.102804	0.0393411	0.367535	0.270856	0.811114	0.376132
PE(15:1/18:0)	0.382318	0.0621782	0.0269745	0.104807	0.118836	0.247629	0.112445	0.278911	0.323079	0.170903	0.0998427	0.117598	0.129744	0.248323	0.230635	0.0778138	0.186678	0.256718	0.0614968	0.045026	0.103242	0.20636	0.158385	0.0265408	0.257457	0.0391443	0.266777	0.0929399	0.199267	0.24256	0.14561	0.0501349	0.155917	0.227683	0.19671	0.274181
PE(15:1/18:1)	0.294802	0.158325	0.017375	0.0816217	0.171301	0.177232	0.17316	0.258737	0.383822	0.17637	0.138951	0.216638	0.191306	0.344247	0.233671	0.168945	0.0907941	0.0947916	0.043757	0.0456775	0.115937	0.211862	0.122284	0.0421537	0.303283	0.0994565	0.24545	0.0569823	0.0981567	0.192629	0.192879	0.0284932	0.189743	0.137588	0.149383	0.368074
PE(15:1/18:2)	0.143737	0.0464646	0.125723	0.152285	0.0897206	0.563086	0.303115	0.447217	0.242112	0.427178	0.470958	0.261769	0.272265	0.279162	0.646158	0.160593	0.123497	0.101247	0.201607	0.15669	0.128006	0.238449	0.260426	0.179437	1.28835	0.169855	0.335617	0.190147	0.18685	0.836722	0.364857	0.133825	0.383818	0.291514	0.572646	0.305872
PE(15:1/18:3)	0.0262465	0.00886592	0.0370001	0.00846948	0.00865555	0.0446507	0.0445722	0.0581532	0.0192683	0.0575859	0.0380869	0.0375548	0.0385195	0.0379859	0.055012	0.0247237	0.0347523	0.0210238	0.0922278	0.102484	0.0217306	0.031762	0.0402864	0.0723685	0.386277	0.012949	0.0436034	0.0816106	0.0533057	0.109366	0.0308336	0.023121	0.104222	0.0159957	0.0878674	0.0568887
PE(15:1/20:0)	0.00666394	0.00102071	0.00138952	0.0031331	0.00216692	0.00760632	0.00150915	0.00961211	0.0103786	0.00657003	0.0174858	0.00172542	0.00349535	0.00272714	0.0113057	0.001723	0.0125105	0.00629964	0.00242296	0.00222143	0.000409169	0.00433741	0.00315969	0.0014503	0.00523422	0.00295226	0.00339496	0.00781521	0.00305766	0.00204976	0.000779809	0.00251524	0.00314036	0.00357786	0.0173058	0.00481031
PE(15:1/20:1)	0.0115004	0.00265609	0.00107544	0.00169484	0.00219126	0.0039821	0.00200809	0.0044407	0.0382751	0.00227252	0.00248478	0.00312119	0.00119512	0.00103164	0.00386728	0.00431172	0.00290921	0.00735855	0.000268914	0.000558563	0.000405405	0.00626542	0.00444235	0.000439533	0.0053038	0.00178485	0.00200482	0.00457551	0.00247127	0.00359876	0.00210204	0.000801576	0.0014	0.00207346	0.00653484	0.00467589
PE(15:1/20:2)	0.00380312	0.000447303	0.000384531	0.000937075	0.00193943	0.00184321	0.00114631	0.00186777	0.00758878	0.00145892	0.00207069	0.000695117	0.00161431	0.000819624	0.00135444	0.000633169	0.000563022	0.00368217	0.00065707	0.000465386	0.00029516	0.00273449	0.00305002	0.000382212	0.00224926	0.00134641	0.00110274	0.00105347	0.00156796	0.00548375	0.00188637	0.00100801	0.000903398	0.000802261	0.00665508	0.0065097
PE(15:1/20:3)	0.115147	0.0375625	0.0174726	0.0303478	0.0632147	0.148359	0.0424827	0.0373767	0.143845	0.0611173	0.0780436	0.0324857	0.0313277	0.0885251	0.0726914	0.0246883	0.0363877	0.0717325	0.0276055	0.0286589	0.0150516	0.0793417	0.086041	0.0193688	0.14849	0.0400213	0.0690567	0.0456752	0.065713	0.295811	0.0256802	0.00972613	0.0755162	0.159305	0.316289	0.163861
PE(15:1/20:4)	1.459	0.502464	0.0907623	0.159071	0.591094	0.807939	0.188404	0.312616	1.41849	0.206247	0.472728	0.238184	0.277432	0.437509	0.265688	0.195117	0.427585	0.969095	0.157235	0.0702082	0.180204	0.50978	0.670206	0.0801041	0.7464	0.213882	0.563743	0.402901	0.611852	0.605773	0.240978	0.0790388	0.331227	0.547955	0.501954	0.392426
PE(15:1/20:5)	0.015312	0.00421022	0.00353826	0.0113003	0.00574638	0.036387	0.0130931	0.0271993	0.0229001	0.0231991	0.0164849	0.00821579	0.0245126	0.0191007	0.0448879	0.0148898	0.0188523	0.0255452	0.00283358	0.00370943	0.00526435	0.0220355	0.0455424	0.00494884	0.0525845	0.0122632	0.0568981	0.0120739	0.0121096	0.0277736	0.0198035	0.00162411	0.0168721	0.0251476	0.0327617	0.0593987
PE(15:1/22:4)	0.412995	0.0910027	0.0170921	0.051528	0.0569886	0.0893215	0.124685	0.10199	0.204567	0.0738307	0.142846	0.0826433	0.0656939	0.133694	0.0411353	0.0420452	0.0399548	0.113403	0.0356724	0.0171101	0.0113731	0.206344	0.0358622	0.0214685	0.0368684	0.0368365	0.0364624	0.0327502	0.169006	0.134983	0.0372914	0.0175873	0.0557048	0.0475198	0.0736288	0.0669456
PE(15:1/22:6	0.402869	0.0375747	0.00906308	0.0551208	0.062715	0.162784	0.100969	0.18867	0.161839	0.0860387	0.0890669	0.0882515	0.0991242	0.224198	0.0659829	0.0468573	0.053019	0.133979	0.0128185	0.00865852	0.0167371	0.374951	0.095325	0.00898977	0.0914295	0.0425466	0.107499	0.016228	0.157823	0.122294	0.107788	0.0255045	0.0757901	0.112706	0.0938206	0.168389
PE(17:1/14:0)	0.00308623	0.000611945	0.000709454	0.00750361	0.000544654	0.00533627	0.00399461	0.00181067	0.00435041	0.0107886	0.0167568	0.0138266	0.00138981	0.00277172	0.0023252	0.00680088	0.00315832	0.00463055	0.000171779	0.00179523	0.00120255	0.00181131	0.00518898	0.00185535	0.00388313	0.000585256	0.00436316	0.00265367	0.00504865	0.00296121		0.00257363	0.025857	0.0061806	0.0149185	0.0271135
PE(17:1/16:0)	0.235087	0.0773289	0.0508533	0.205153	0.148129	0.349573	0.153424	0.538022	0.64459	0.381724	0.59422	0.281167	0.148413	0.146943	0.458337	0.167195	0.397458	0.495881	0.0795343	0.0847058	0.0294631	0.335233	0.197486	0.0554905	0.320417	0.151419	0.253515	0.171452	0.172035	0.180048	0.18818	0.0717644	0.215095	0.152393	0.271676	0.397673
PE(17:1/16:1)	0.00379893	0.00210674	0.00145648	0.00091364	0.002587	0.00744626	0.00290999	0.00522511	0.00406409	0.00475871	0.00537142	0.00941806	0.00230601	0.00289465	0.00967913	0.00328831	0.00383579	0.0019784	0.00181788	0.00134672	0.00226161	0.00238907	0.00187308	0.00110242	0.0178807	0.00283037	0.00620272	0.00295698	0.00479299	0.010354	0.000574875	0.000112645	0.00619802	0.00570885	0.0193063	0.0140264
PE(17:1/18:0)	0.00944594	0.00264947	0.00507743	0.00351164	0.00610355	0.0177321	0.00302257	0.0183916	0.00849719	0.00648458	0.02622	0.00933712	0.00573441	0.00598767	0.0193189	0.00602692	0.0301742	0.0203047	0.00486869	0.00471663	0.00265714	0.00690727	0.016126	0.0041844	0.0126101	0.00587293	0.0177577	0.00823679	0.00758888	0.00471165	0.00757124	0.00978807	0.00701677	0.0142063	0.012594	0.0162902
PE(17:1/18:2)	0.103773	0.0323023	0.224978	0.0972533	0.0808146	0.301872	0.06213	0.189973	0.100009	0.0917854	0.225275	0.0580008	0.222238	0.0587978	0.124889	0.104963	0.14292	0.0672993	0.0607304	0.237311	0.0220495	0.11893	0.160053	0.163574	0.198283	0.186784	0.180552	0.226176	0.0912285	0.485763	0.17396	0.107508	0.121705	0.142996	0.0637133	0.139825
PE(17:1/18:3)	0.0011005	0.000379136	0.000484228	7.42e-05	0.000261106	0.00125353	0.000721008	0.00148247	0.000431556	0.000706105	0.00108071	0.00067891	0.000309374	0.000236504	0.000847761	0.000378176	0.000474093	0.00022194	0.00035095	0.00014915	0.000628774	0.000748987	0.00144533	0.000476837	0.00469743	0.000444094	0.00115742	0.00118173	0.000510391	0.000905927	0.00157106	0.000416065	0.000995768	0.00216324	0.00342826	0.00161342
PE(17:1/20:0)	0.0121333	0.00120159	0.00292709	0.0080673	0.00164939	0.0183774	0.00446765	0.0323643	0.0195162	0.0126015	0.0467146	0.00651838	0.00743768	0.00688677	0.0137538	0.0102962	0.0185546	0.00720114	0.00567809	0.00170712	0.00146738	0.010595	0.00905753	0.00170487	0.0113638	0.00843532	0.0103197	0.00775133	0.00482532	0.0023211	0.0043635	0.00544619	0.00706011	0.0117777	0.0411176	0.0183786
PE(17:1/20:2)	0.269568	0.0487744	0.0663883	0.0558635	0.0467335	0.265159	0.106873	0.294592	0.43133	0.109115	0.138491	0.180319	0.268195	0.0784618	0.107474	0.215335	0.0883141	0.270459	0.0769848	0.0499741	0.0347134	0.527594	0.116329	0.0798975	0.176445	0.0635484	0.167864	0.0834046	0.208417	0.136398	0.117275	0.0758272	0.179504	0.0850194	0.383736	0.551405
PE(17:1/20:3)	0.0256829	0.0292978	0.00568977	0.0179299	0.0175573	0.0676287	0.0360878	0.0700955	0.104974	0.0366443	0.039166	0.0317534	0.0425667	0.0230848	0.0321216	0.0410899	0.0338585	0.0201068	0.0109391	0.0142376	0.0102021	0.111785	0.0216714	0.0109294	0.0205254	0.0357649	0.034102	0.0102249	0.0168645	0.079351	0.0164439	0.00999441	0.0864058	0.091618	0.120396	0.103034
PE(17:1/20:4)	0.479966	0.075628	0.0413704	0.0994918	0.0868333	0.239568	0.312167	0.715882	0.880328	0.1639	0.123417	0.191698	0.278844	0.131294	0.139024	0.113391	0.14136	0.154665	0.0357613	0.0229899	0.0331125	1.03986	0.275824	0.032675	0.075424	0.0980565	0.134292	0.0375221	0.146448	0.105945	0.132039	0.0753021	0.129588	0.278334	0.179268	0.198332
PE(17:1/20:5)	0.022217	0.00364839	0.00290196	0.00784573	0.0061869	0.0340855	0.00979796	0.0458922	0.0236215	0.00926972	0.0280393	0.00870967	0.0299228	0.0251379	0.0155256	0.0192883	0.0230045	0.0136903	0.0053987	0.00459007	0.00622989	0.0216458	0.0159716	0.00510072	0.0637499	0.021771	0.065426	0.00390708	0.0130571	0.0165376	0.0163631	0.00438321	0.034881	0.0518582	0.0333536	0.0764895
PE(17:1/22:0)	0.00376165	0.00177811	0.00975226	0.00568732	0.00298775	0.00696216	0.00281776	0.0169756	0.0686512	0.00837623	0.0125863	0.00700003	0.00178853	0.001332	0.0075963	0.0106761	0.0173947	0.0138711	0.00289562	0.00248644	0.000653965	0.0102012	0.00741509	0.00143684	0.0117093	0.0028109	0.0177554	0.0304355	0.0014609	0.00216655	0.00282856	0.00300116	0.001716	0.00521998	0.0091426	0.00333136
PE(17:1/22:4)	0.185141	0.0656673	0.00574016	0.0214106	0.105292	0.0759838	0.1455	0.124386	0.263893	0.0556697	0.112696	0.0520462	0.0535041	0.0342562	0.0613402	0.0342283	0.0487666	0.154554	0.0337761	0.0111674	0.0111314	0.155819	0.0737546	0.00750558	0.0369044	0.0362947	0.0535893	0.0274565	0.0720695	0.0825954	0.040427	0.0209688	0.019813	0.0478378	0.0318127	0.0564038
PE(17:1/22:6	0.146681	0.0694511	0.0065394	0.0224642	0.0710538	0.125334	0.129366	0.330172	0.227442	0.117508	0.132615	0.0981445	0.17805	0.0627324	0.235604	0.0318793	0.0413142	0.105216	0.0136901	0.00932448	0.0207284	0.210198	0.197477	0.00617532	0.0668867	0.0541107	0.15489	0.0197283	0.0937977	0.0586752	0.142665	0.0230696	0.0782808	0.283913	0.158078	0.0844381
PE(17:1/17:1)	0.000253533	0.000148016	4.34e-05	0.000162278	0.000380266	0.00131491	0.000583962	0.000935475	0.000198407	0.000660956	0.000912882	0.000342731	0.000137344	0.000187323	0.000351204	0.000132065	0.000532179	0.000529247	0.000429847		0.000628623	0.000123252	0.00061584	0.00014749	0.000950469	0.000176273	0.000327252	0.000146893	0.000534046	0.00234224			0.00350761	0.00117248	0.00113608	0.00104415
PE(19:1/14:0)	0.00184935	0.00174544	0.000198548	0.00359883	0.000973363	0.00537212	0.00160364	0.000703389	0.00423139	0.00630657	0.00727925	0.00131147	0.00230801	0.000980565	0.00387018	0.00274251	0.00261604	0.000809893	0.000320175	0.00148114	0.00260155	0.00429064	0.00290251	1.81e-05	0.011022	0.00710476	0.00601846	0.00315902	0.00361987	0.00722888	0.0022024	0.00161977	0.00346331	0.00669175	0.00315271	0.00789532
PE(19:1/16:1)	0.00571592	0.00308446	0.000658759	0.00168919	0.00271974	0.0143073	0.00247015	0.00706528	0.00265189	0.00528249	0.0076353	0.00416324	0.0115048	0.00373526	0.00702419	0.00331251	0.00685564	0.00516443	0.00223137	0.00256389	0.00242859	0.00251096	0.0073386	0.00135585	0.0269743	0.00455711	0.00970242	0.00638962	0.00417936	0.00572038	0.00406969	0.0026098	0.00732827	0.00360731	0.00561025	0.00420388
PE(19:1/16:0)	0.452951	0.175775	0.0483519	0.11052	0.149276	0.379372	0.111281	0.356598	0.392003	0.177092	0.141781	0.276503	0.350508	0.170358	0.344741	0.157004	0.245093	0.314449	0.0520139	0.0469353	0.119294	0.222322	0.453973	0.0297211	0.387591	0.244076	0.391713	0.110289	0.231825	0.114414	0.234675	0.0843198	0.12709	0.187064	0.128094	0.268898
PE(19:1/18:3	0.00323462	0.000333953	0.00224965	0.00335104	0.000385995	0.00780375	0.00441089	0.00693175	0.00203655	0.00644708	0.00214045	0.00352688	0.00662514	0.00413145	0.00497941	0.00316618	0.00565361	0.00139725	0.000217293	0.00115136	0.00226439	0.00227656	0.00171873	0.00242561	0.00601227	0.00806662	0.00256513	0.00619695	0.00119855		0.00370299		0.000890961	0.00142186	0.00317297	0.0010791
PE(19:1/18:2)	0.048384	0.00822754	0.0291126	0.0245279	0.0218595	0.090963	0.0550646	0.132022	0.0423659	0.0291272	0.0644423	0.0318177	0.137147	0.0687197	0.0348917	0.0417818	0.0527796	0.0109459	0.0772931	0.10411	0.020833	0.0943215	0.0589809	0.0131338	0.104573	0.0623086	0.0923128	0.097548	0.0774669	0.229227	0.0758568	0.0436764	0.0493428	0.0494718	0.0628373	0.0306425
PE(19:1/18:1)	0.0519354	0.0214785	0.0600952	0.0143786	0.0246017	0.126833	0.0241338	0.23108	0.0122397	0.0115384	0.0730807	0.0977924	0.0160858	0.0282276	0.0172654	0.0934493	0.0542444	0.033592	0.0435609	0.0456381	0.0283007	0.0212978	0.0175108	0.0118752	0.0787794	0.0863888	0.0751509	0.050917	0.0895154	0.166121	0.0480596	0.01767	0.133859	0.165971	0.0811492	0.147778
PE(19:1/18:0)	0.00286533	0.00345401	0.00241893	0.0055325	0.00349547	0.00589087	0.00620631	0.0270334	0.0225816	0.00905252	0.0138995	0.0152843	0.00837691	0.00851572	0.00288193	0.0168736	0.00809676	0.0106758	0.00464268	0.00527432	0.00274893	0.0222663	0.00880459	0.000857989	0.0260032	0.00645531	0.0240809	0.0017759	0.00563932	0.0263226	0.00430085	0.00842072	0.016077	0.0160267	0.00489611	0.0128635
PE(19:1/20:4)	0.0112533	0.00843228	0.00481892	0.0162503	0.0201049	0.0803922	0.0195292	0.0865139	0.0486104	0.055443	0.0396559	0.0456453	0.0511751	0.0281105	0.109007	0.0262095	0.0311406	0.0314262	0.00578935	0.00416562	0.00489835	0.0405669	0.0390336	0.00261383	0.0309176	0.0354598	0.0725882	0.0118342	0.0149558	0.00389593	0.0429211	0.0046476	0.0416577	0.141085	0.132096	0.0599982
PE(19:1/20:2)	0.00339898	0.00156146	0.00758254	0.00591756	0.00435786	0.00281652	0.0125199	0.00969697	0.00576798	0.00591044	0.0248837	0.00605984	0.00676028	0.00419088	0.0054024	0.00877641	0.00531151	0.00592368	0.00140253	0.00479574	0.00207453	0.00265177	0.00471947	0.00217932	0.00298852	0.00879479	0.00741682	0.00312997	0.00503028	0.0277088	0.0257088	0.00403399	0.0117986	0.0286384	0.0898078	0.0586999
PE(19:1/22:4)	0.090314	0.0574012	0.0341252	0.047142	0.0813037	0.245157	0.0844121	0.157829	0.153357	0.18827	0.18042	0.161153	0.0823919	0.0926283	0.315016	0.0760331	0.114223	0.19667	0.0490481	0.0118818	0.0386679	0.119453	0.0670257	0.00929333	0.160046	0.0928868	0.100719	0.0474119	0.0778251	0.118892	0.122065	0.01701	0.167833	0.247771	0.425053	0.223386
PE(19:0/16:0)	0.0660853	0.0181375	0.0236706	0.0345016	0.046806	0.0883711	0.024371	0.0892947	0.0405002	0.0291975	0.0469877	0.0701386	0.0463404	0.0213782	0.130357	0.0248392	0.0671973	0.0548728	0.0126793	0.0072216	0.0169776	0.0275267	0.0566643	0.005988	0.0939981	0.0498663	0.0728172	0.0246429	0.0507582	0.0478675	0.0378906	0.0168103	0.050556	0.048946	0.0735509	0.0653205
PE(19:0/16:1)	0.00136283	0.000626904	0.000664293	0.000842544	0.00109441	0.00407564	0.000730086	0.00174251	0.00123439	0.00167555	0.00275323	0.00331001	0.00539233	0.00108671	0.00514863	0.00157968	0.00106435	0.000495557	0.000877719	0.00114193	0.00229789	0.00129691	0.00288691	0.000309719	0.0138471	0.00146346	0.00313517	0.00112929	0.00598507	0.00818012	0.00105861	0.000395151	0.00526746	0.00467993	0.00661038	0.0043228
PE(19:0/18:1)	0.128233	0.0148187	0.0385572	0.0395896	0.0352962	0.14719	0.0396106	0.27147	0.0313724	0.0354114	0.136318	0.160076	0.225011	0.103487	0.120347	0.125802	0.106737	0.0756213	0.016439	0.0154557	0.030606	0.139141	0.0542245	0.0180237	0.185464	0.102635	0.151179	0.0274627	0.277611	0.198834	0.114767	0.0557325	0.278933	0.119768	0.326649	0.124031
PE(19:0/18:2)	0.0432239	0.00925093	0.0401267	0.0305549	0.00684528	0.200864	0.0544248	0.0761398	0.00952195	0.0251617	0.108962	0.142074	0.12166	0.0652974	0.110654	0.118796	0.0701942	0.0133693	0.0147228	0.0160745	0.0396039	0.0300412	0.0354655	0.0129966	0.135751	0.0897594	0.183933	0.0419189	0.0900076	0.209427	0.0852329	0.0279344	0.173961	0.219624	0.307826	0.114064
PE(19:0/18:3	5.4e-05	6.33e-05	0.00047765	0.0015438	0.00227555	0.0045313	0.000620059	0.0039771	0.000119643	0.000833609	0.001711	0.0036866	0.00701305	0.00236338	0.00260854	0.00104026	0.000409301	0.000728346	0.00126904	0.000302561	0.000983357	0.00121433	0.00107266	0.000516074	0.00525727		0.00130221	0.000561777	0.00216853	0.00369921	0.00101444	0.00480341	0.00672807	0.00305218	0.00264962	0.00199725
PE(19:0/20:1)	0.00444933	0.00247876	0.00681741	0.002519	0.00196194	0.00936928	0.00431206	0.0254491	0.0136072	0.0208283	0.0102825	0.00395642	0.00426936	0.00166616	0.0152564	0.00876841	0.00280274	0.00723408	0.00147385		0.00251593	0.00841848	0.00638626	0.000701083	0.0170767	0.00934838	0.00994857	0.00625938	0.0100219	0.0311391	0.00881383	0.00183931	0.00367352	0.00837966	0.0197761	0.0312444
PE(19:0/20:2)	0.00241849	0.00102541		0.00104045		0.0111681	0.000992284	0.00265463	0.00103329	0.0145305	0.0143378	0.00696555	0.00640848	0.00315341	0.0326147	0.0131065	0.00722667	0.000426192	0.000372529		0.00680336	0.00218711	0.00759436	0.000973406	0.00855451	0.00167142	0.00190657		0.00412841	0.00254896	0.00364892	0.00144698	0.0127438	0.00516836	0.0483455	0.0531261
PE(19:0/20:3)	0.000386552	0.00104814	0.00139771	0.0140738	0.0119784	0.0675308	0.00883025	0.00939927	0.00430403	0.0841131	0.0747973	0.0474897	0.00200198	0.0196137	0.204501	0.0185651	0.0273131	0.00505785	0.00648215	0.00275435	0.0103067	0.00186725	0.021462	0.000890044	0.0612857	0.0242591	0.0303082	0.00423017	0.0025271	0.0116833	0.0192207		0.136641	0.0751101	0.383217	0.194521
PE(19:0/20:4)	0.0652781	0.0384019	0.0211981	0.205313	0.108715	0.757669	0.190212	0.522486	0.0860586	0.461768	0.657474	0.406324	0.48655	0.264585	1.84275	0.304987	0.65753	0.0668364	0.0489583	0.0259435	0.19097	0.134808	0.333716	0.0116328	0.539907	0.405264	0.943535	0.0205049	0.0657188	0.0466376	0.267469	0.0277924	0.512665	1.03815	0.609267	0.780321
PE(19:0/22:4)	0.0391824	0.0278501	0.0136522	0.0310361	0.0323839	0.0957672	0.0142202	0.04682	0.0654464	0.0297676	0.0601805	0.0302176	0.083848	0.057425	0.068943	0.0124333	0.0197652	0.0639075	0.00234592	0.00125843	0.0123526	0.0750967	0.0470144	0.00350839	0.051584	0.0150118	0.0442869	0.0335557	0.0518032	0.103457	0.0418245	0.00931997	0.0403988	0.0417884	0.033924	0.0858631
PE(19:0/22:6	0.00268316	0.000475265	0.0041977	0.0104238	0.0100251	0.035036	0.0134511	0.0219248	0.00477799	0.0225774	0.0588661	0.0317185	0.0259947	0.0128534	0.0944492	0.0190849	0.0166738	0.00224026		0.00194564	0.012253	0.00901024	0.0100846		0.0196685	0.0255091	0.034764	0.00206023	0.00484047	0.0121172	0.0243824		0.0474097	0.0444855	0.0631464	0.0626371
PE(19:0/18:0)	0.00819754	0.00284198	0.000441595	0.00293175	0.00145933	0.0067088	0.00432201	0.00861748	0.00735603	0.00176607	0.00904491	0.00453375	0.00500882	0.00985984	0.00716188	0.00916574	0.00260424	0.00854331	0.00176232		0.000913051	0.0106265	0.00892144	0.000429064	0.00845403	0.00265984	0.00882207	0.00331071	0.00702793	0.0108688	0.00557395	0.000553532	0.00174179	0.0149845	0.0106295
PE(19:0/0:0)	0.00181111	0.000522378	0.00407724	0.00728245	0.00190065	0.00343287	0.000831471	0.00301004	0.00310003	0.00405326	0.00375051	0.00265853	0.0042398	0.00376362	0.00592435	0.00576675	0.00569335	0.00154234	0.000545254	0.000334138	0.00116711	0.00180265	0.0128841	0.000195735	0.0276274	0.00524345	0.00997918	0.000537708	0.000643281	0.00386599	0.00528533	0.00410838	0.00612888	0.0178054	0.0118885	0.0155511
PE(21:0/22:6	0.00677467	0.00365345	0.00146513	0.00632302	0.0123025	0.00854399	0.00669939	0.00941794	0.0108533	0.00591252	0.0129723	0.0148383	0.00817961	0.00398112	0.00327608	0.00416126	0.00435966	0.00239006	0.00440124		0.000964854	0.00446801	0.0142993	0.00136583	0.00304424	0.00702771	0.00498597	0.00993767	0.00993133	0.00450211	0.0193234	0.00325743	0.00242112	0.0165303	0.00145901	0.00329047
PE(21:0/16:0)	0.0158948	0.00296751	0.00191921	0.0050277	0.00331481	0.0143751	0.00696647	0.0160224		0.0143239	0.0241582	0.0146182	0.0306271	0.0175483	0.00653891	0.00854322		0.00187569	0.00123724	0.00271875	0.00429264	0.0124669	0.00380941	0.00141547	0.0266919	0.0114612	0.0126018	0.00280989	0.0121926	0.0171319	0.0123724	0.00171964	0.0219402	0.00453293	0.0094342	0.0162853
PE(21:0/18:1)	0.0136749	0.0124641	0.00670072	0.0216242	0.0317894	0.179915	0.0772242	0.13248	0.0155226	0.131879	0.116036	0.111135	0.0969144	0.0500393	0.232195	0.0645924	0.0653902	0.0140635	0.00866646	0.010198	0.0388971	0.0238226	0.0439926	0.00523022	0.207439	0.0737145	0.153118	0.0212056	0.0501927	0.0904694	0.0749295	0.0133625	0.211258	0.196532	0.369695	0.194113
PE(21:0/18:2)	0.012521	0.00860907	0.00853945	0.0364691	0.0427514	0.121583	0.0248863	0.0532253	0.00309259	0.0719268	0.0891977	0.061666	0.0474823	0.0375239	0.235354	0.0594709	0.0698407	0.0154106	0.00564205	0.00460411	0.0247899	0.021727	0.0469435	0.00203917	0.108237	0.0726243	0.0767216	0.00552194	0.0220538	0.00736102	0.0646115	0.0257317	0.170454	0.212912	0.186974	0.140369
PE(21:0/20:0)	0.0147781	0.0115658	0.00647934	0.00796812	0.00900579	0.103383	0.0231381	0.0400566	0.0411015	0.0283498	0.104163		0.0187821	0.016431	0.0218255	0.00148845	0.0200055	0.0297657	0.000326001	0.00315211		0.0495052	0.0253158	0.000673353	0.00614397	0.00227952	0.0699377	0.00861994	0.00404798	0.00811156	0.0334058	0.00248062	0.00739505	0.0261181	0.0614451	0.0388492
PE(21:0/20:1)	0.0111232	0.00760015	0.000250401	0.00343979	0.0307858	0.00841681	0.012331	0.00423776	0.0198743	0.00743854		0.00506361	0.0101448	0.0157908	0.0240314	0.0166409	0.00870227	0.0262719	0.0109034	0.00325105	0.00115678	0.0382986	0.0449846	0.00276152	0.00476569	0.0242513		0.014906	0.0301714	0.0190174		0.00801131	0.00586697		0.00328355	0.0192949
PE(21:0/20:3)	0.0131913	0.00437926	0.00414249	0.00562472	0.00141935	0.0133293	0.0100607	0.00570978	0.0111111	0.00825802	0.0179559	0.014378	0.00612159	0.0120103	0.0201096	0.00758738	0.00572276	0.00866602	0.0074437	0.00649669	0.00106601	0.0139803	0.00142567	0.00364775	0.00408423	0.00372812	0.00586863	0.00508001	0.00843281	0.0222469	0.0063965	0.00554079	0.0164896	0.0176084	0.0276628	0.0319743
PE(21:0/20:4)	0.0936929	0.0688403	0.0167182	0.0760999	0.0862983	0.0628318	0.110338	0.104118	0.0780733	0.248292	0.110905	0.0961704	0.0705182	0.0510283	0.138627	0.0495373	0.0772703	0.0911149	0.0609617	0.0185606	0.0294356	0.135045	0.0625549	0.0196379	0.0208644	0.0533487	0.0765026	0.0360341	0.0591622	0.028512	0.0633962	0.0441241	0.0469735	0.118729	0.0524929	0.0532694
PE(21:0/22:1)	0.0181672	0.0123326		0.00853121	0.0129899	0.0252147	0.0117496	0.0309739	0.117728	0.0381778	0.0314841	0.00835579	0.00164522	0.0183954	0.0140852	0.0204166	0.0186605	0.0207052	0.00574239	0.000711196	0.00128729	0.0624596	0.0195964	0.00421739	0.0283397		0.0154964	0.0228617	0.00916218	0.0188361	0.00267009	0.00720302	0.00100967	0.00570507	0.026428	0.00398842
PE(21:0/22:4)	0.11529	0.0469651	0.00622027	0.0305566	0.054342	0.0221143	0.0800631	0.048749	0.0848941	0.0702292	0.0375214	0.051443	0.0445817	0.025975	0.0410656	0.00799478	0.0241814	0.0547531	0.0160303	0.0109661	0.0045232	0.129154	0.03002	0.00400555	0.0279056	0.0340747	0.0205189	0.0100927	0.0170839	0.0145229	0.00146493		0.012005	0.0253053	0.0200003	0.0386665
PE(21:0/18:0)	1.14518	0.825212	0.144049	0.264891	0.795177	1.54036	0.99379	1.76632	2.38502	1.30597	1.59291	0.579269	1.51577	0.548477	2.32529	0.541862	1.15159	1.82497	0.194975	0.137981	0.155959	1.00164	1.59453	0.0441592	1.17927	0.45366	1.66408	0.786361	0.855626	0.509098	0.685224	0.232673	0.75176	0.493935	1.2313	1.18079
PE(15:0/15:0)	0.00062292	0.00223782	0.0312412	0.0109734	0.00451309	0.00024748	0.0065927	0.00384347	0.000382406		0.00384828	0.000843106	0.000469102	0.00528244	0.00457344	0.0177158	0.0248992	0.00340232	0.00246314	0.000474208	0.000665576	0.00165368	0.10924	0.002407	0.0188315	0.0597631	0.00899339	0.00249255	0.000801824	0.0226354	0.00535348	0.0692177	0.0111963	0.00674885	0.0127883	0.00328061
PE(15:0/18:1)	0.0229772	0.00427625	0.00366731	0.0129541	0.00777592	0.0262983	0.0135744	0.0225757	0.0257208	0.0321969	0.0183261	0.0211271	0.00981013	0.0127643	0.0547088	0.0092306	0.0106685	0.0134295	0.00332028	0.00367653	0.0110957	0.0149643	0.0128748	0.00180047	0.0565763	0.00786504	0.0350263	0.00295368	0.0130946	0.0291882	0.023493	0.00352104	0.0207718	0.0224471	0.0220326	0.0461114
PE(15:0/18:3)	5.26e-05	0.000421436	0.00167916	0.00106781	0.000961162	0.00350387	0.000192957	0.000981399	0.000334453	0.00562891	0.00311439	0.00492196	0.000652826	0.00118584	0.0024663	0.000824666	0.00103227	0.00226809	0.00182796	0.00138795	0.00104898	0.00076393	0.00110588	0.000900408	0.0184028	0.000876567	0.00070921	0.00137102	0.000352174	0.000579073	0.00129842	0.00162514	0.0114747	0.00296366	0.00371783	0.00328673
PE(15:0/20:2)	0.0125856	0.0031321	0.00232141	0.00366029	0.00425841	0.00718385	0.00423543	0.00635358	0.00831286	0.00419746	0.00591502	0.00410562	0.00654124	0.0045081	0.0135346	0.00358279	0.00426362	0.0105874	0.000644793	0.00177721	0.00304926	0.00844637	0.0065634	0.00269558	0.0120372	0.00103847	0.00546812	0.0026625	0.00814889	0.0108414	0.0115104	0.00312626	0.00450631	0.00806158	0.0168606	0.0140904
PE(15:0/20:3)	0.0249734	0.00608727	0.00322065	0.00640932	0.00983612	0.0260351	0.00689208	0.0114431	0.0232547	0.00930665	0.0198542	0.00572416	0.0124939	0.0118089	0.0275602	0.00775862	0.0104811	0.0116438	0.00264143	0.00421738	0.00688972	0.0193461	0.0166009	0.0021879	0.0190979	0.00795966	0.0131539	0.0115916	0.00617445	0.0723903	0.0129089	0.000991243	0.0205909	0.0206508	0.0702956	0.033628
PE(15:0/20:4)	0.0220329	0.00746095	0.00331863	0.00491328	0.0131625	0.036779	0.00545717	0.0124645	0.0177435	0.0125914	0.0255644	0.00914487	0.0126354	0.0210723	0.028628	0.00989904	0.0201104	0.0247819	0.00264992	0.0032955	0.00770599	0.0122006	0.0230209	0.00227938	0.030032	0.0109706	0.0387321	0.00524001	0.0157036	0.0383758	0.0178066	0.00276567	0.0111897	0.0370691	0.0245302	0.0380896
PE(15:0/20:5)	0.00356111	0.000962059	0.000150041	0.00105335	0.00103467	0.00166461	0.00114881	0.0015955	0.00416919	0.00114919	0.00137396	0.00129805	0.000837366	0.00103204	0.000673771	0.000426277	0.0005459	0.00288078	0.000474062	0.000325459	6.56e-05	0.00141556	0.00158697	0.000214425	0.00197271	0.000810958	0.00211945	0.000593492	0.00192115	0.00324984	0.000369988		0.000766395	0.000474914	0.000882642	0.00205648
PE(15:0/22:4)	0.0275993	0.00691037	0.000323455	0.00336836	0.00459228	0.00981349	0.00901223	0.0144524	0.0251919	0.00531161	0.007046	0.00808538	0.0102546	0.00702534	0.00552311	0.00458013	0.00415304	0.00586185	0.00262011	0.0003684	0.0032921	0.0301488	0.00382437	0.0013356	0.00878247	0.00572844	0.00336858	0.00241624	0.00909265	0.00798223	0.0068819	0.0027382	0.00658351	0.00722027	0.00781527	0.0088084
PE(15:0/22:6)	0.0033676	0.00116141	0.00123455	0.000389349	0.00147862	0.00480597	0.00222492	0.00245347	0.00348938	0.000660928	0.0028852	0.00263692	0.00315187	0.00124707	0.00247836	0.00189727	0.000837328	0.00188859	0.000819995	0.000239083	0.000531381	0.00188922	0.00133873	0.000779873	0.00485575	0.00361281	0.0021065	0.00121647	0.00161747	0.00223643	0.000104976	0.000882462	0.00245576	0.0012066	0.00232369	0.00457142
PE(15:0/18:2)	0.0575188	0.0121151	0.0465093	0.0609029	0.06677	0.352799	0.0876085	0.120429	0.0364557	0.193828	0.17387	0.0773608	0.126215	0.145816	0.269417	0.114917	0.0885254	0.0320092	0.0597425	0.0723962	0.0369401	0.0728591	0.0814766	0.0696467	0.590072	0.0700249	0.142287	0.105401	0.112253	0.392978	0.0952838	0.0115542	0.28267	0.0780199	0.244519	0.215504
PE(15:0/18:0)	0.010068	0.00446332	0.001717	0.00280066	0.00341307	0.0141322	0.00951953	0.0163756	0.0186034	0.0197405	0.0156193	0.0122624	0.012942	0.00951307	0.0218943	0.00602134	0.00355611	0.00943667	0.00190011	0.00157916	0.00399738	0.00488989	0.0111585	0.0013632	0.0199304	0.0017098	0.00740348	0.00575407	0.0173391	0.0120537	0.00395425	0.00597055	0.0119575	0.0160355	0.0162524	0.0211739
PE(15:0/16:1)	0.000969246	0.0013681	0.00232517	0.00510773	0.00163546	0.0140005	0.00178304	0.00311673	0.00492324	0.0110212	0.015135	0.0279151	0.0249424	0.00832719	0.0106944	0.00942211	0.00478903	0.00374078	0.000398663	0.00153422	0.00248	0.00698885	0.00380525	0.000478417	0.134831	0.00423775	0.0128623	0.00376401	0.0354776	0.102684		0.000676845	0.0439778	0.0166611	0.0799441	0.0377839
PE(17:0/20:4)	0.544385	0.0934628	0.0226158	0.187694	0.132709	0.416955	0.311598	0.810887	0.735798	0.364099	0.336226	0.369673	0.589094	0.43166	0.476583	0.319242	0.332973	0.217966	0.0537908	0.0273026	0.0615405	0.938465	0.220443	0.0363888	0.31907	0.237542	0.526764	0.0527224	0.300937	0.198438	0.32157	0.0268865	0.638186	0.932452	0.436978	0.457581
PE(17:0/20:0)	0.00453266	0.000450443	0.000847171	0.00458242	0.000385903	0.00690938	0.0016747	0.0121209	0.00428305	0.00494988	0.026614	0.00341402	0.0041015	0.00201422	0.0144397	0.00532192	0.00493597	0.00341335	0.00190251	0.000667967	0.00104125	0.00291001	0.00409939	0.000186341	0.00577932	0.00288834	0.00205295	0.0011562	0.00218794	0.00166436	0.000670009	0.00122751	0.0049469	0.0110735	0.0265551	0.00668652
PE(17:0/14:0)	0.00287549	0.00723962	0.00234064	0.000987713	0.00571615	0.0125992	0.00423408	0.00431022	0.00415702	0.00478593	0.00594453	0.0143178	0.00977519	0.016328	0.00866954	0.0123216	0.00708198	0.00329189	0.00177286	0.00205736	0.00397921	0.00868449	0.00980462	0.000982638	0.0441395		0.00634573	0.00530762	0.000674216	0.037096	0.00439955	0.00217909	0.0173085	0.00949483	0.0615205	0.0285094
PE(17:0/16:0)	0.0424813	0.0167107	0.0114669	0.0700574	0.0393835	0.0859002	0.0492571	0.160328	0.0296513	0.0915285	0.204206	0.148455	0.0355268	0.0267282	0.238613	0.0644135	0.131313	0.0832425	0.0129402	0.00947638	0.0298038	0.0259865	0.0586636	0.00474394	0.255891	0.0959071	0.121852	0.0212225	0.029081	0.0336908	0.051164	0.0149119	0.073108	0.0500493	0.114518	0.148424
PE(17:0/16:1)	0.0197921	0.011705	0.0104166	0.00630539	0.00747834	0.0451957	0.0166006	0.0193319	0.0160519	0.04276	0.0387222	0.0180805	0.0261176	0.0289691	0.0282191	0.0128532	0.0214927	0.015212	0.0112885	0.00433617	0.014041	0.0260922	0.0132185	0.0113356	0.113376	0.0133073	0.0226998	0.0146719	0.0350351	0.190499	0.0200783	0.00836578	0.042915	0.0201865	0.0548729	0.0569688
PE(17:0/17:1)	0.00035257	0.000601201	2.87e-05	0.000375427	0.000133228	0.00647311	0.00029197	0.00284908	0.000997293	0.00629466	0.00533671	0.00207828	0.00198594	0.000321266	0.00346414	0.000893769	0.00234229	0.000821047	0.00192592	0.000814027	0.00106223	0.0015731	0.00141885	0.000793177	0.0109714	0.0039322	0.00573775	0.000676308	0.00480863	0.000648722	0.00304801		0.0155583	0.00405227	0.00736061	0.00413044
PE(17:0/18:2)	0.0483023	0.0196666	0.0234081	0.0600178	0.0455385	0.210744	0.0799465	0.125119	0.0151683	0.151102	0.0850474	0.207068	0.102809	0.0650652	0.205694	0.0929116	0.0715374	0.019031	0.0312054	0.0198378	0.110882	0.0280612	0.113498	0.0218132	0.444305	0.0747684	0.0913544	0.04859	0.104164	0.0654418	0.126855	0.0177119	0.442739	0.245569	0.303304	0.220809
PE(17:0/18:3)	0.000119626	0.000335484	0.00121078	0.000954233	0.000341375	0.00181625	0.00153458	0.000937902	0.000508835	0.00160783	0.00135309	0.00105112	0.00389654	0.00122307	0.00350913	0.0035381	0.00148184	0.000613144	0.00142375	0.00204688	0.00183185	0.000400419	0.00180766	0.00034666	0.01348	0.000640937	0.000835058	0.00131812	0.00108453	0.000747082	0.00326932	0.000756929	0.0127902	0.00263335	0.00261775	0.00329914
PE(17:0/19:1)	0.000348227	5.36e-05		0.000601873	0.000211641	0.000197886		0.000704201	0.00044977	0.00181763	0.000749816	0.000340172	0.000485412	0.000594516	0.000726586	0.000865111	0.000796104	0.000413985		0.000110084	0.000471635	0.00017545	0.000756738	4.57e-05	0.00222802		0.00109233			0.0010229	0.000249725		0.000998948	0.00171584	0.00273789	0.00231066
PE(17:0/20:1)	0.086321	0.0111316	0.00962608	0.0181098	0.0187416	0.0632286	0.0252555	0.089093	0.159543	0.0406693	0.0616713	0.0441417	0.0331142	0.0244504	0.0549804	0.0875427	0.0337901	0.0336104	0.00804028	0.00919899	0.0136811	0.0591759	0.0292289	0.00731452	0.0866421	0.0213053	0.0367992	0.0244365	0.026862	0.0376247	0.0188186	0.0157408	0.0425515	0.059828	0.145371	0.141786
PE(17:0/20:2)	0.0191192	0.00339205	0.00254986	0.00860919	0.00552195	0.0287466	0.0087625	0.0235081	0.0232288	0.0146068	0.00804639	0.0304128	0.00885492	0.0101482	0.020859	0.014442	0.00984731	0.0237082	0.00844946	0.00260713	0.00497522	0.0223887	0.01171	0.00531558	0.0304419	0.0106395	0.0101274	0.0040935	0.0113528	0.0177805	0.0123273	0.00892635	0.0274425	0.0245537	0.0504269	0.0452538
PE(17:0/20:3)	0.0583823	0.0167015	0.00990994	0.013436	0.0279223	0.110472	0.0514791	0.109676	0.0888285	0.0481298	0.0789166	0.0639792	0.0702101	0.0615578	0.0740147	0.0587071	0.0389517	0.0320258	0.0107949	0.0151499	0.0282154	0.0967193	0.0217226	0.00652976	0.0702647	0.0610617	0.0706376	0.0145134	0.0429194	0.0994077	0.048985	0.00734403	0.128398	0.148529	0.26986	0.115718
PE(17:0/20:5)	0.00565136	0.000803317	0.000234027	0.000763023	0.00156491	0.00106668	0.00213136	0.00429901	0.00787245	0.00074365	0.000600449	0.00413113	0.000955781	0.000467571	0.000360135	0.000643921	0.00216361	0.00101074	0.00011135	0.000221983	7.38e-05	0.00278385	0.0013088	3.89e-05	0.000417474	0.000644404	0.00111612	0.000210394	0.00133378	0.00149139	0.00134299		0.0010529	0.00210512	0.000477887	0.00260902
PE(17:0/22:0)	0.00176565	0.000694993	0.00179789	0.0049431	0.00100402	0.00614624	0.00111399	0.00844783	0.00230611	0.00754747	0.0268389	0.00316021	0.00439444	0.00352774	0.0271294	0.00282774	0.00719621	0.00239068	0.00708648	0.000647044	0.000841124	0.00155067	0.00455857	0.000401658	0.00869953	0.00293548	0.00539177	0.00372472	0.00170162	0.00402479	0.00379654	0.00281604	0.00507195	0.0149466	0.0346637	0.0117393
PE(17:0/22:2)	0.0356349	0.00815075	0.000889365	0.00773892	0.0232288	0.0278584	0.00941286	0.0197912	0.0227737	0.0204874	0.0334448	0.0179426	0.0145396	0.0187142	0.0758018	0.0106853	0.0157182	0.0421544	0.0156906	0.00502113	0.00575857	0.0320557	0.016666	0.00332681	0.0493193	0.0253727	0.0139092	0.00767084	0.0135619	0.0220638	0.0153486	0.00913968	0.0314032	0.0458198	0.114304	0.0764716
PE(17:0/22:4)	0.0147848	0.00740585	0.00158994	0.00681338	0.00915941	0.0157405	0.0122897	0.0147764	0.0261668	0.0126811	0.0130683	0.0138527	0.011971	0.00596614	0.0198661	0.0034813	0.00339547	0.0141599	0.00444253	0.000748331	0.00216175	0.0178793	0.0125643	0.000569674	0.00555888	0.00405376	0.0096657	0.00869478	0.00902029	0.00874786	0.00763142	0.00410862	0.00459461	0.00926941	0.00609709	0.00867295
PE(17:0/22:6)	0.0281768	0.00727867		0.0188601	0.0672193	0.0721211	0.0240096	0.0832243	0.0490479	0.0435022	0.0300932	0.0680746	0.0365885	0.0529951	0.115333	0.0164482	0.028523	0.0503751	0.00224328	0.00336568	0.00966715	0.0507535	0.0382	0.00458223	0.0657941	0.0335615	0.0748801	0.0328108	0.0205154	0.0371033	0.0716176	0.00937265	0.0698911	0.142845	0.0921883	0.0569988
PE(17:0/18:1)	0.0915053	0.0367179	0.040869	0.0634738	0.121517	0.338123	0.066065	0.197846	0.0996468	0.11666	0.267471	0.160525	0.2257	0.114868	0.35941	0.11693	0.0994371	0.0916332	0.0390201	0.0515893	0.0512366	0.0597661	0.206078	0.0255257	0.562232	0.155722	0.340547	0.074729	0.218778	0.347018	0.131482	0.0433221	0.540426	0.407712	0.347218	0.193761
PE(17:0/18:0)	0.00688336	0.00139892	0.00265208	0.00169954	0.00263221	0.00994424	0.00407787	0.00618341	0.00694979	0.00639184	0.00934734	0.00734924	0.00786548	0.0034189	0.01408	0.00651985	0.0126175	0.00502953	0.00155393	0.00129927	0.00302287	0.00326965	0.00630891	0.00101748	0.0168981	0.00391277	0.00891726	0.00104931		0.00902455	0.00676088	0.000863646	0.0180653	0.0106891	0.012286	0.0149972
PE(17:0/17:0)	0.000564179	0.000420239	0.000394344	0.00041947	0.0005485	0.00100138	0.00032462	0.000656226	0.00105534	0.00130892	0.00406076	0.000140843	9.73e-05	0.000187074	0.00395106	0.000209163	0.000405872	0.000178975	5.99e-05	0.000123413	0.000851688	0.000402224	0.000898198	5.17e-05	0.00505292	0.000399278	0.000968923	0.000274479	0.000337328	0.000912758	0.000229684		0.0037103	0.00209096	0.00485485	0.00290704
PE(17:0/15:0)	0.00331851	0.00502663	0.00296043	0.00944116	0.00595249	0.00549721	0.000486194	0.002719	0.00086905	0.00325212	0.00871934	0.00199928	0.00450217	0.00713938	0.00527108	0.010469	0.0048312	0.00218356	0.00213435	0.0017858	0.000958695	0.00150297	0.00866526	0.00053863	0.00664699	0.019551	0.00674177	0.000809694	0.0102573	0.0234726	0.00267137	0.0135999	0.00102047	0.0189902	0.011325	0.0391801
PG(17:2/16:0)	0.00825878	0.0026131	0.00309974	0.0102319	0.00737787	0.0101996	0.00544705	0.0132334	0.00971488	0.00454786	0.0115659	0.00945662	0.00451612	0.00174037	0.00613418	0.0052619	0.00322878	0.00293693	0.00202462	0.00100486	0.00369545	0.00890028	0.0100542	0.00056146	0.00685202	0.00572679	0.00791016	0.00327523	0.00492926	0.00513157	0.0165841	0.00459192	0.00460732	0.00378386	0.00374233	0.00194322
PG(17:2/16:1)	0.00188841	0.00227027	0.000251083	0.00512335	0.0044076	0.0106639	0.00340339	0.00467886	0.00448787	0.00277578	0.00338642	0.00585569	0.00346306	0.00170754	0.00396278	0.00601691	0.00508495	0.00287091	0.00128717	0.00251508	0.00300214	0.00508051	0.00880451	0.00138702	0.0122493	0.00254	0.00816079	0.000464094	0.00297925	0.00293562	0.000747105	0.00142688	0.00732524	0.00725418	0.00357205	0.00216029
PG(17:2/18:1)	0.0270004	0.0118098		0.0140782	0.0130491	0.0160793	0.00353555	0.0352367	0.0164648	0.00939712	0.0119259	0.0309826	0.0127056	0.00995294	0.0228961	0.0296996	0.0244101	0.0074867	0.00289973	0.00192472	0.00813295	0.0160389	0.0149869	0.00812836	0.0548116	0.0205346	0.0280979	0.0233386	0.0109027	0.0124814	0.0224027	0.0280663	0.0345054	0.0162591	0.0167445	0.012841
PG(17:2/18:2)	0.0094294	0.00412106	0.0211056	0.00507464	0.00621194	0.0141788	0.00714392	0.00322087	0.0030663	0.00217035	0.0077063	0.00761153	0.00315877	0.00286045	0.00719943	0.0141155	0.00545895	0.00484544	0.00287157	0.00671179	0.00228232	0.00522627	0.01004	0.00869521	0.00907514	0.0139398	0.00982926	0.00839421	0.0122344	0.041512	0.0134309	0.0051157	0.01708	0.0163784	0.0111507	0.0136597
PG(17:2/22:4)	0.0281862	0.0143112	0.0138855	0.019172	0.0125701	0.0293769	0.0194569	0.0280254	0.0556999	0.0291862	0.0257687	0.0222096	0.0108832	0.0158116	0.0487271	0.0278148	0.0205053	0.03704	0.00758513	0.00162921	0.0135084	0.0363776	0.0328763	0.00322568	0.0207295	0.0048929	0.0350956	0.0130629	0.0267312	0.0242364	0.0130162	0.0115846	0.0199843	0.0915687	0.136592	0.0364454
PG(15:1/14:0)	0.00464467	0.000820739	0.000446814	0.00666535	0.00767652	0.0205546	0.00487914	0.00444292	0.00404496	0.00577467	0.00468562		0.0109765	0.00725206	0.00651368	0.000451805	0.00361248	0.00119368	0.00654414	0.000974163	0.00233137	0.00793354	0.0026829	0.000761707	0.0363519	0.00960491	0.018745	0.00560191	0.00306228	0.0337391	0.00486834		0.00360007	0.0171886	0.0304308	0.00618072
PG(15:1/16:0)	0.0316592	0.017292	0.0214457	0.0674371	0.121882	0.108192	0.0721414	0.108841	0.0455216	0.0724378	0.200149	0.364978	0.0401263	0.0143303	0.160142	0.0703895	0.080188	0.0216631	0.0309513	0.0128914	0.0203602	0.066858	0.0739309	0.0142471	0.502974	0.0721816	0.160439	0.0180785	0.0507884	0.0758778	0.144426	0.0284811	0.146718	0.0927512	0.0730284	0.173958
PG(15:1/16:1)	0.00115084	0.00121504	0.00114143	0.00740519	0.00130945	0.00639577	0.000612691	0.00758099	0.00162027	0.0124978	0.0089086	0.0440167	0.00530193	0.00318521	0.0145264	0.0125958	0.00816817	0.000598355	0.00061905	0.00124003	0.00426023	0.00529603	0.00245399	0.00340184	0.133315	0.0135833	0.0266945	0.0083275	0.0073544	0.0238104	0.000523247	0.0015522	0.0487989	0.00910247	0.0217297	0.00934609
PG(15:1/18:1)	0.0693757	0.0266512	0.0441455	0.065911	0.0696396	0.181356	0.0410841	0.121681	0.0613024	0.0313593	0.233884	0.0937196	0.129167	0.0872329	0.15184	0.121819	0.0791326	0.0291704	0.0324754	0.0171517	0.0581273	0.0658126	0.109459	0.0300603	0.424339	0.0933322	0.261241	0.0716816	0.137062	0.354948	0.127361	0.020215	0.184092	0.142371	0.165934	0.0619351
PG(15:1/18:2)	0.0218283	0.00664141	0.0112284	0.0555864	0.0241552	0.10422	0.0333651	0.0906749	0.00631352	0.0417004	0.0688161	0.166564	0.0325544	0.023653	0.137303	0.0750601	0.0245807	0.00519656	0.0168219	0.0077948	0.0785784	0.0110971	0.0502821	0.00919108	0.135776	0.0329349	0.0689739	0.0090084	0.0328149	0.089401	0.0651081	0.00955108	0.24202	0.0697886	0.094068	0.075367
PG(15:1/20:1)	0.00724771	0.00117321	0.00345746	0.00232025	0.00180202	0.00294628	0.00318441	0.00752388	0.0206637	0.00488457	0.00467868	0.00774706	0.00130452	0.00165156	0.00936402	0.00993154	0.0031429	0.0036703	0.000349905	0.000596433	0.00095641	0.00316975	0.00239166	0.000440782	0.00955205	0.00399677	0.00452535	0.0017156	0.00181422	0.00245983	0.00508738	0.0014065	0.00654901	0.00696788	0.0103909	0.0173771
PG(15:1/20:2)	0.00290455	0.000422833	0.000729083	0.000253334	0.000951299	0.00261291	0.000950148	0.00295136	0.00312786	0.00156971	0.000690854	0.00141869	0.00153467	0.000454985	0.0032751	0.00255789	0.000776354	0.00186705	0.000404234	0.000486804	0.000272415	0.00156479	0.000168393	0.000350679	0.00115229	0.00136806	0.000650362	0.000437913	0.00127444	0.000723294	0.00239716	0.00162084	0.00336169	0.00242483	0.00701038	0.00775364
PG(15:1/20:3)	0.00224437	0.00117828	0.00160322	0.00209239	0.00207222	0.00462794	0.00205171	0.00484809	0.00466744	0.00375144	0.00297531	0.00632652	0.0025344	0.00188979	0.00900794	0.00286363	0.00238281	0.00285842	0.00018833	0.00123312	0.00142242	0.00158945	0.00209966	0.00149479	0.00829104	0.00117544	0.00784689	0.000361128	0.000636035	0.00603152	0.00175152	0.00138623	0.0140953	0.0123537	0.02389	0.0125714
PG(15:1/20:4)	0.0316557	0.00822303	0.0100609	0.0191319	0.0199591	0.038315	0.0146245	0.0651062	0.0308567	0.0182087	0.0236883	0.0376153	0.0178316	0.0291418	0.0655043	0.0338736	0.0390956	0.0135799	0.00705622	0.0047886	0.00961919	0.0173398	0.0213383	0.00622093	0.0368762	0.0306585	0.0639791	0.00416304	0.00747374	0.0367063	0.0288268	0.00498127	0.0494333	0.0571055	0.0678943	0.0612046
PG(15:1/22:4)	0.00187587	0.00152707	0.000647343	0.000928999	0.000503258	0.000455317	0.00081991	0.00185628	0.0030267	0.000209585	0.00039232	0.000690005	0.00103791	0.000488676	0.000817419	0.000532708	0.0005052	0.00135424	0.000185489		0.000213004	0.00123087	0.00146149	9.7e-05	0.000283901	0.00104799	0.00045796	0.00039044	0.00166662	0.00119009	0.000985479		0.00034326	0.000708346	0.000842941	0.000409803
PG(15:1/22:6	0.00399676	0.00211657	0.00454499	0.00162765		0.0020422	0.0011241	0.00256077	0.00571089	0.00374156	0.00461407	0.0005815	0.00219507	0.00170564	0.00395436	0.00316155	0.000439584	0.000901041	0.000516455	0.000389581	0.00199856	0.00521658	0.00277843	9.45e-05	0.000967334	0.00905355	0.003733	0.000404536	0.0020671	0.00479038			0.00575458	0.00279884	0.00274209	0.00488224
PG(17:1/16:0)	0.0367442	0.0107552	0.0198228	0.0373643	0.0220548	0.0522781	0.0240116	0.0522602	0.0402558	0.00946537	0.0601602	0.0592342	0.0237543	0.0125048	0.0472787	0.019373	0.0332291	0.0400263	0.0105482	0.00686063	0.00868446	0.0159255	0.0345174	0.0048587	0.0536069	0.0542476	0.0642558	0.0241928	0.0430615	0.0276463	0.0507603	0.0179914	0.0324155	0.0328463	0.0394234	0.0205606
PG(17:1/16:1)	0.00145068	0.000419066		0.00216557	0.000335799	0.00181445	0.000975985	0.00121911	0.000716096	0.000867029	0.0016228	0.00260012	0.00318909	0.00448586	0.00129873	0.00319353	0.00056718	0.00089173	0.000712696	0.000753257	0.000416244	0.00214991	0.00390273	0.00107539	0.011303	0.000268653	0.00477765	0.00782494	0.00116452	0.0106114	0.00512442		0.00888251	0.00678179	0.0109294	0.00457723
PG(17:1/18:1)	0.0224942	0.0071405	0.0079125	0.0119456	0.0158417	0.020253	0.0111794	0.0209426	0.0159268	0.0103622	0.0260275	0.0146449	0.0251882	0.022078	0.0177727	0.0105619	0.0114772	0.00606204	0.00470197	0.00287934	0.00524486	0.00966515	0.010758	0.00190731	0.0303931	0.00830771	0.0283076	0.00471057	0.0148141	0.0180633	0.0197375	0.00547571	0.0615245	0.0538411	0.0260878	0.0490855
PG(17:1/18:3)	0.000169133	0.000373033		0.000412927	0.000816328	0.000635067	0.000348337	0.000575414	0.00019889	0.000348471	0.000534837	0.000169587	0.00131219	0.00010595	0.000355618	0.000165581	0.000371463	0.000141916	8.11e-05	0.000301393	0.00016364	0.000261481	0.000268827	0.000101219	0.000621428	0.000826604	0.000536116	0.000304577	0.000194582	0.00111714	0.000789478		0.00298933	0.00103341	0.00123651	0.00121256
PG(17:1/20:4)	0.0141758	0.00654276	0.0210403	0.00823737	0.00640947	0.0147686	0.00188159	0.0109294	0.0163531	0.00266625	0.00758094	0.00351494	0.00565244	0.0115872	0.0168801	0.00370419	0.00745235	0.0105904	0.00277753	0.00411512	0.00518034	0.0178213	0.00878307	0.0070023	0.00992447	0.0392241	0.0151176	0.00405016	0.0110995	0.0345548	0.0272995	0.0056256	0.009885	0.0113736	0.00942043	0.0155665
PG(17:1/22:4)	0.0580808	0.0199723	0.0269828	0.00672853	0.0104719	0.00693259	0.0194051	0.0103225	0.0498993	0.0147928	0.0214471	0.00932029	0.0092108	0.00658422	0.0018083	0.0139146	0.00569957	0.0223467	0.014139	0.00232563	0.00215527	0.0485862	0.00644531	0.00225233	0.00367353	0.0132108	0.0043386	0.00931231	0.070114	0.0186403	0.0217623	0.00913079	0.00168677	0.022085	0.011219	0.00684275
PG(19:1/18:2)	0.00341734	0.0019894	0.00170715	0.00158094	0.00278495	0.00420448	0.00118027	0.0120814	0.000675598	0.00474809	0.00950392	0.00456189	0.000862682	0.004721	0.00847561	0.0034328	0.00392999	0.00122602	0.000984012	8.56e-05	0.00294845	0.00196271	0.00527181	0.00572084	0.00933941	0.0142333	0.0116589	0.000849615	0.00615617	0.00572962	0.0108672	0.00294036	0.0306024	0.0161531	0.0161699	0.00673455
PG(19:1/18:1)	0.0123672	0.00308447	0.00257651	0.00834195	0.00768674	0.0106225	0.0063652	0.0084694	0.0294391	0.0113652	0.0138945	0.00821807	0.0040667	0.00519929	0.0273861	0.00950452	0.014214	0.0128471	0.000403667	0.00277295	0.00621648	0.00863731	0.014176	0.00168077	0.00445225	0.00731464	0.00658935	0.00316363	0.00848178	0.00210927		0.00422641	0.00728753		0.00897903	0.00806346
PG(19:1/18:0)	0.493668	0.264113	0.0479974	0.0916924	0.140544	0.223949	0.150641	0.370751	0.696074	0.157595	0.581547	0.0989743	0.170073	0.254596	0.154556	0.137135	0.208582	0.630416	0.0378389	0.0111838	0.0488974	0.639484	0.568624	0.0264026	0.205456	0.184011	0.400282	0.117912	0.181522	0.143912	0.295698	0.0539498	0.0566691	0.146628	0.241794	0.222966
PG(19:1/20:4)	0.0708763	0.0589381	0.00876086	0.0453331	0.0522773	0.0169657	0.0518792	0.027576	0.0291111	0.0271445	0.0252435	0.0685021	0.0440604	0.0267233	0.0374072	0.0302669	0.0241525	0.032402	0.0151013	0.0118773	0.0117898	0.0891561	0.0349361	0.0148878		0.0170739	0.014791	0.0089957	0.0446825	0.0119178	0.0305968	0.00985398	0.0153824	0.0301608	0.0288578	0.0292813
PG(19:1/20:3)	0.00477137	0.00489796	0.00483463	0.00418376	0.00387733	0.00883663	0.0092103	0.00312515	0.00989723	0.00896149	0.00847115	0.00908282	0.00583974	0.00587401	0.0084296	0.0070033	0.00441441	0.00245769	0.00247337	0.00258422	0.00503719	0.00998514	0.00587378	0.00216264	0.00587201	0.00368154	0.0037124	0.00295583	0.00899309	0.0319925	0.00573854	0.00161567	0.00592144	0.0121151	0.0202717	0.0189557
PG(19:1/20:1)	0.0177087	0.00864305		0.00712171	0.0119022	0.00640976	0.00897467	0.00356367	0.0344111	0.00455181	0.00147092	0.0214072	0.00977656	0.00643551	0.00490882	0.0268908	0.00706203	0.0241742	0.00844018	0.00203046	0.00571814	0.0353474	0.0237433	0.00232529	0.0129786	0.00164356	0.00080613	0.00762369	0.0124425	0.0202643		0.00307241	0.00155611	0.00201211	0.00794711	0.00482366
PG(19:1/20:0)	0.00707203	0.0188628	0.0099256	0.0114318	0.00779861	0.0176334	0.0081441	0.0313614	0.0235851	0.0327987	0.0559128	0.0101326	0.0254038	0.00719742	0.0461149	0.00179518	0.00970681	0.0407201	0.00985757	0.00140057	0.00752257	0.039194	0.036194	0.00371767	0.0174844	0.000870397	0.0595635	0.0103255	0.0286169	0.0113887	0.0198552	0.00397829	0.0273578	0.0111321	0.0622168	0.0395455
PG(19:1/22:4)	0.0946	0.0377	0.00904	0.0136	0.0173	0.00205	0.0561	0.0205	0.0766	0.0309	0.0237	0.0508	0.00883	0.0132	0.0033	0.011	0.0102	0.0349	0.00432	0.000873	0.000581	0.0567	0.00719	0.00603	0.0028	0.00168	0.00722	0.00109	0.0385	0.00232	0.00521	0.00603	0.000872	0.0186	0.0132	0.0146
PG(19:1/22:6)	0.00271228	0.00290343		0.000695105	0.002286	0.00141487	0.00145651	0.0047388	0.00158651	0.00293481	0.00436739	0.00538566	0.00732677	0.000823167	0.00328754	0.0056079	0.000265626	0.000321354	0.00098215		0.000153991	0.0115721	0.00629832		0.000204207	0.00437662	0.000205368	0.00135772	0.0142333	0.00328575	0.00249067	0.000767677	0.00351786	0.00974461	0.00167011	0.00194635
PG(19:1/22:1)	0.0066291	0.0235622	0.00447176	0.00173781		0.018953	0.0188836	0.0490072	0.238425	0.0144818	0.00572553	0.0123219	0.0298357	0.00719	0.0127517	0.0202832	0.00381674	0.0510393		0.00140057	0.00710528	0.0572512	0.0401893	0.00181363	0.0230389	0.0109083	0.0101859	0.000574899	0.00612592	0.00445657	0.0151021	0.0161057	0.00336723	0.0212541	0.0263833	0.00566958
PG(19:0/17:2)	0.000496983	0.000639155		0.000202186	0.000146947	0.000173816	0.000229322	0.000321406	0.000961014	0.000111892	4.61e-05	0.000691647		0.000783975	0.000306941	0.000841185	0.000237729	0.000434813	0.000149125	0.000254911	9.12e-05	0.000656665	0.000397929	2.29e-05	0.000328978	0.000296153	0.000558871	0.000174305	0.000782629	3.91e-05	0.000888942		5.27e-05	0.000139678	0.000120134	0.00026926
PG(19:0/18:1)	0.161397	0.0929609	0.016652	0.0362873	0.076395	0.0670524	0.0668178	0.151481	0.446101	0.0722307	0.174455	0.0544273	0.0854744	0.139397	0.0650654	0.0421162	0.133934	0.105303	0.00655099		0.0103266	0.201517	0.201158	0.00276836	0.0814084	0.0842114	0.125708	0.00934133	0.0911698	0.0467997	0.136227		0.0423051	0.0730132	0.0769424	0.0849941
PG(19:0/18:2)	0.00799484	0.00489378	0.00378545	0.00504303	0.00284404	0.00821373	0.000550277	0.00385917	0.00616802	0.000305861	0.00167006	0.00757298	0.0028206	0.00472461	0.0114287	0.00305273	0.0020731	0.00928558	0.0045035	0.00212988	0.00128115	0.00984209		0.00298646	0.0058206	0.0122497	0.00313375	0.0136027	0.00627468	0.0140241	0.00163243	0.00169524	0.00634394	0.00438809	0.0145923	0.010177
PG(19:0/20:3)	0.0394553	0.00777673	0.00918648	0.0167237	0.00736988	0.0134267	0.0183034	0.0224991	0.105699	0.025499	0.010849	0.0253495	0.0218855	0.0216962	0.019721	0.0015596	0.0223017	0.120044	0.0106676	0.00115707	0.00437235	0.0416929	0.0155693	0.0016093		0.0135066	0.0123684	0.0069892	0.0190654	0.00795648	0.00445602	0.0080453	0.0122295	0.0113508	0.018558	0.00928106
PG(19:0/20:4)	0.0509937	0.0133654	0.0041846	0.00350024	0.0156396	0.00953187	0.0225085	0.0372841	0.0729276	0.00766872	0.0189851	0.00738652	0.0195272	0.0137615	0.0201065	0.00932041	0.00510916	0.0357065	0.0133221	0.0126793	0.000520804	0.0414682	0.0116329	0.004615	0.00150945	0.00964826	0.000790815	0.0175148	0.00840988	0.0160335	0.0122884	0.0119862	0.00417836	0.00297676	0.0147524	0.00125512
PG(19:0/22:4)	0.0187198	0.0164014	0.00923847	0.000827609	0.0161525	0.0163813	0.0116724	0.0236903	0.0582837	0.00877436	0.00249695	0.00558259	0.00654663	0.0217393	0.00408798	0.00912534	0.00406838	0.0496186	0.00959046	0.00339566	0.00171741	0.0378163	0.00875005	0.00371716	0.0133177		0.00863094	0.0124965	0.0183362	0.00455547	0.00606749	0.00198388	0.00886829	0.000575001	0.0290616	0.024727
PG(19:0/18:0)	0.022333	0.00877277	0.00219674	0.00301293	0.00966389	0.00813867	0.00721954	0.00736863	0.015643	0.00402337	0.0127453	0.0126495	0.0062964	0.0233304	0.00928576	0.00367032	0.0056322	0.021009	0.0020214	0.00111811	0.00194423	0.0178085	0.00454348	0.00118289	0.0122419	0.0101171	0.0133252	0.00781386	0.0245101	0.0302779	0.0121144	0.00203774	0.0252781	0.0197704	0.0162328	0.0125119
PG(19:0/16:0)	0.0123854	0.00515239	0.00168796	0.00171431	0.00372477	0.00480763	0.00571312	0.0159143	0.0164838	0.00494649	0.00336512	0.00514079	0.00906	0.00874834	0.0132515	0.00391954	0.0056374	0.00618203	0.0011316	0.00160392	0.00323209	0.017231	0.00728373	0.00132604	0.00728076	0.00341676	0.00974584	0.00202664	0.00867606	0.013324	0.00976205	0.00355316	0.0114568	0.00624281	0.00496473	0.030961
PG(21:0/18:2)	0.0279151	0.0201825	0.0167705	0.0232589	0.0298106	0.0748436	0.0164957	0.057497	0.04277	0.04218	0.0925097	0.133307	0.162792	0.0481213	0.0931096	0.0862681	0.0246481	0.0205755	0.0148444	0.0109015	0.0226216	0.0508574	0.067589	0.0122819	0.171337	0.0412475	0.137532	0.0262476	0.10477	0.0414523	0.0744837	0.0131136	0.139739	0.218701	0.0838058	0.112075
PG(21:0/18:3)	0.00873275	0.00567081	0.0442932	0.0186299	0.0215253	0.0462718	0.0299919	0.0359829	0.00887155	0.0216691	0.042915	0.0752957	0.0363109	0.0154565	0.0875046	0.0576507	0.025793	0.00533797	0.0159316	0.00560964	0.0108338	0.0155546	0.0385683	0.00867977	0.0818996	0.052446	0.0483199	0.0269658	0.0976758	0.0595881	0.0560642	0.0140921	0.116246	0.088878	0.0744885	0.0434724
PG(21:0/20:4)	0.00571469	0.00462995		0.00607583	0.00270157	0.0146927	0.00754688	0.00595842	0.014318	0.00968571	0.0015197	0.00958547	0.0084299	0.00652407	0.020025	0.00290353	0.00771607	0.00790178	0.00236773		0.00109596	0.00582502	0.0108058	8.63e-05	0.0156938	0.0116859	0.00692927		0.00489147	0.0110853			0.0117034	0.00960434	0.0373095	0.0168995
PG(21:0/20:5)	0.00541549	0.00172745		0.00296781	0.00671108	0.00949753	0.0015657	0.00199318	0.00328987	0.0122101	0.00168364	0.00194343	0.00907208	0.0037227	0.00983206	0.0082577	0.00431956	0.0024248	0.00138609	0.00246091	0.00193791	0.0021947	0.00107278	0.000853537	0.0106858	0.00776459	0.013483	0.0045128	0.00959378	0.00395751	0.00148568	0.00213094	0.00404094	0.0338781	0.0098278	0.0115316
PG(21:0/18:0)	0.00455	0.0014	0.00161	0.000344	0.000309	0.00323	0.00256	0.00176	0.0032	0.00188	0.00174	0.000402	0.00282	0.00437	0.00613	0.003	0.000992	0.00468	0.000786	0.0003	0.000542	0.00347	0.00772	0.000638	0.00385	N/A	0.000891	0.000708	0.00437	0.00875	0.00152	N/A	0.00735	0.00198	0.00208	0.00206
PG(21:0/14:0)	0.00281594	0.00149121	0.00369879	0.00551287	0.00206636	0.00193063	0.00203409	0.00134762	0.00207044	0.00151115	0.00159919	0.00127066	0.00133961	0.00286787	0.00297161	0.0022315	0.00353062	0.000843955	0.00175417	0.0012494	0.00124207	0.00263481	0.000730924	0.00319657	0.00192308	0.00115671	0.000665564	0.000565069	0.00144209	0.0018892	0.00351253	0.00730683	0.00313648	0.00308645	0.00231616	0.000939381
PG(15:0/18:0)	0.00229165	0.000677104	0.00689181	0.00464182	0.00330486	0.00924276	0.00169588	0.00302378	0.00371798	0.00266021	0.00308614	0.00133644	0.00260507	0.00162367	0.00234608	0.0027959	0.00273236	0.00189834	0.000684743	0.000239665	0.00362804	0.00302112	0.00805379	0.000501546	8.36e-05	0.000941977	0.000597995	4.34e-05	0.000339986	7.77e-05	4.25e-05	0.000403159	0.000599154	0.00124846	0.00176262	0.000316814
PG(17:0/20:2)	0.00106481	0.000621504		0.000400095	0.000763567	0.000916365	0.00106357	0.00065378	0.00173294	0.000559699	0.00201506		0.00014212	0.000809366	0.00072011	8.22e-05	0.000794103	0.00130536			0.00055982	0.00110581	0.000164876	8.92e-05	0.00156164	0.0042899							0.00487351	0.00096165	0.00239217	0.00179116
PG(17:0/18:1)	0.00570073	0.00381073	0.000322484	0.00339021	0.000606305	0.0059631	0.0026294	0.0076989	0.0136901	0.0071298	0.00172967	0.00357777	0.00910975	0.00295754	0.00392732	0.00513055	0.00452875	0.00578775	0.000135178	0.000698384	0.00381224	0.004428	0.00281978	0.00142569	0.00591854	0.00473519	0.00185656	0.000123791	0.000747465	0.00702342	0.00191603	0.00137904	0.00840579	0.00598105	0.00566127	0.00710421
PG(17:0/18:0)	0.00832435	0.000863634	0.000483335	0.00130232	0.0014811	0.00362793	0.00326472	0.00394099	0.00484986	0.00219544	0.00240214	0.00190243	0.0050429	0.00260074	0.00421118	0.000685198	0.000465796	0.00332904	0.00212991	0.000179279	0.00125231	0.00446822	0.00290013	0.00123398	0.00376219	0.00150744	0.0039773	0.000873433	0.00188749	0.00285016	0.00320119	0.000572478	0.00532867	0.00329673	0.00316297	0.00480133
PI(13:0/16:0)	3.939	1.69157	4.09136	0.946043	5.51092	1.77978	1.76051	1.57106	3.57066	2.02849	5.48077	9.18979	1.67386	2.4388	1.02974	2.12045	1.06786	1.33309	1.84566	0.85077	1.51639	6.41978	5.39244	0.971465	4.03981	3.7934	3.91592	2.86666	3.49184	3.30864	2.11133	0.795405	1.88552	6.75736	0.893907	1.58095
PI(13:0/16:1)	0.0126058	0.0701227	0.0320945	0.0574364	0.0677355	0.102859	0.151353	0.0422753	0.17147	0.0555147	0.265605	0.277388	0.120839	0.148399	0.0427877	0.0452317	0.0957786	0.0276926	0.0201647	0.1018	0.0811872	0.268668	0.0569691	0.101577	0.66956	0.0862563	0.0725831	0.0355058	0.0327108	0.45177	0.066242		0.335741	0.340524	0.147693	0.240298
PI(13:0/18:0)	5.38693	1.41419	0.908797	0.970848	2.73799	0.69208	1.27168	0.904211	3.31225	0.991357	1.12188	3.53311	1.53726	3.10017	0.251934	0.662472	0.640166	2.25512	1.01242	0.264335	0.344163	6.71068	1.4421	0.437665	2.35194	0.334448	0.874539	0.917761	3.06379	4.80134	1.33497	0.143697	1.54236	0.431055	0.903154	1.79218
PI(13:0/18:1)	1.19167	0.202161	0.708171	0.541381	1.50834	0.963791	0.579217	0.80716	0.27957	0.794845	1.29604	4.338	0.495474	1.53517	0.779141	1.1487	0.325347	0.598116	0.438379	0.352729	0.986751	1.15449	1.44292	0.558024	3.97564	1.57273	1.82069	0.775512	0.921205	1.61436	0.616205	0.309364	1.73224	2.87963	0.204648	0.643791
PI(13:0/18:2)	0.414383	0.356182	0.418598	0.651735	0.766539	0.692453	0.4885	0.551509	0.422492	0.523698	1.02831	1.45821	0.650594	0.586893	0.341403	0.206573	0.217001	0.34512	0.308782	0.294161	0.329629	1.05606	0.746753	0.495933	1.76833	1.01195	0.76313	0.486457	0.257069	0.805008	0.505006	0.0131839	1.56794	1.86901	0.412824	0.945909
PI(13:0/20:1)	0.0109593	0.0166943	0.0368371	0.0139738	0.0298636	0.0300583	0.0214835	0.0269942	0.081898	0.0256668	0.0184382	0.0414975	0.0683315	0.0291158	0.0111151	0.230934	0.0154648	0.00379667	0.0615818	0.00546841	0.0174557	0.0397991	0.121929	0.0100776	0.0472504		0.0238694	0.0255993	0.0130342	0.0482114	0.0176151	0.0174878	0.123264	0.0208783	0.00623749	0.0193754
PI(13:0/20:2)	0.0239047	0.0116277	0.0919943	0.0308516	0.0240219	0.0248043	0.0233394	0.0190807	0.00770872	0.017573	0.0427364	0.0417694	0.0245296	0.020472	0.00739707	0.0325898	0.00324706	0.00913281	0.00922561	0.00301722	0.00737309	0.0159006	0.0422169	0.0195855	0.0548843	0.139307	0.00751824	0.011386	0.0618284	0.0328548	0.0007747	0.0163441	0.0362769	0.0377825	0.0140876	0.0291158
PI(13:0/20:3)	0.0148212	0.0073114		0.0216897	0.0105495	0.0344463		0.00922477	0.0246893	0.0027316	0.0256657	0.0156673	0.0227986	0.0317476	0.0173628	0.0419367	0.0171621	0.00640433		0.011068	0.0111012	0.0120428	0.0546773	0.0149239	0.0560878	0.0439071	0.0350023	0.0231377	0.0215016	0.0136192	0.019058			0.0169998	0.0230439	0.0360924
PI(13:0/20:4)	0.0170192	0.00468615	0.0161121	0.00885184	0.0155858	0.0342044	0.00447877	0.0095392	0.00438909	0.00783325	0.0114249	0.0833522	0.0180238	0.032318	0.00431989	0.00734612	0.0183468	0.00786991		0.00119905	0.011897	0.00678621	0.0104847	0.00623938	0.0302882	0.0486557	0.0118002	0.0034776	0.012328	0.0293703	0.0147417		0.0388629	0.0289266	0.0153988	0.0352004
PI(13:0/22:4)	0.00357218	0.000983617			0.00581314	0.0135753	0.0073523	0.00422278	0.00543945	0.00230573	0.00319697	0.00315685	0.00433894	0.000256989	0.00718933	0.0041647	0.000767975	0.00342852	0.00644969		0.00547994	0.0121094	0.00136455		0.00553547			0.0180066	0.00962976	0.0114952				0.00425649	0.00850548	0.00277644
PI(17:2/16:0)	0.131113	0.0711971	0.0921127	0.172179	0.107766	0.248955	0.0858136	0.525061	0.0923099	0.148168	0.0174851	0.0493772	0.136941	0.0876869	0.076444	0.103177	0.0957316	0.0169214	0.073424	0.0110891	0.0929655	0.165043	0.385484	0.00770759	0.48353	0.202298	0.485105	0.123413	0.123663	0.25479	0.811503	0.0424736	0.719159	0.103402	0.0672584	0.285055
PI(17:2/18:2)	0.0256913	0.0160831	0.036103	0.0282098	0.0435367	0.0232805	0.0383296	0.0255086	0.0246797	0.0281865	0.0494723	0.0421542	0.0337358	0.0639431	0.0207544	0.0465275	0.0192218	0.0132357	0.06362	0.00413867	0.00930377	0.0667246	0.108333	0.0109233	0.0674271	0.0812394	0.0439688	0.0143693	0.0215345	0.0896596	0.0440584	0.0116376	0.0353835	0.059588	0.0708329	0.127379
PI(15:1/14:1)	0.0235705	0.0308779	0.031082	0.0169237	0.0290021	0.0151649	0.0140456	0.00819921	0.0169291	0.0157311	0.0379948	0.184718	0.0101581	0.0324447	0.0167513	0.0147767	0.019397	0.00701642	0.0224917	0.0208109	0.0435951	0.0378674	0.0396151	0.0655895	0.131948		0.0146908	0.0147907	0.0412495	0.0361735	0.0136458	0.00935083	0.120814	0.016839	0.000416128	0.0195106
PI(15:1/16:0)	0.182401	0.204241	1.04725	0.303446	0.147742	0.394883	0.232418	0.0641133	0.700396	0.200068	0.487171	0.672579	0.519602	0.310926	0.121082	0.167065	0.371803	0.211354	0.14984	0.223508	0.213892	0.698732	0.869431	0.22586	2.32566	0.206223	0.884782	0.507268	0.2734	0.740728	0.379237	0.018879	0.897144	0.680442	0.188269	0.892913
PI(15:1/16:1)	0.0330324	0.126912	0.604613	0.0906472	0.280543	0.0377985	0.110501	0.104754	0.137247	0.0144359	0.128024	0.0275888	0.209311	0.0909186	0.0193819	0.0400963	0.0694604	0.0371918	0.14208	0.123059	0.155522	0.385583	0.0476263	0.328908	0.729053	0.541355	0.100858	0.0908241	0.0719516	0.625084	0.0256673	0.00724397	0.179261	0.0937699	0.148669	0.0658873
PI(15:1/18:0)	0.00653553	0.00218116	0.00402076	0.0128233	0.0130614	0.00109866	0.0050507	0.00387583	0.00962488	0.0018082	0.00212791	0.00292354	0.00620791	0.0276408	0.00931882	0.00578456	0.00833639	0.00366113	0.00290713	0.00477097	0.00105599	0.0237758	0.00973667	0.00504229	0.00842643	0.039919	0.00180285	0.0032345	0.00703453	0.00731195	0.0166317	0.010699	0.0170816	0.00422597	0.00621427	0.0118787
PI(15:1/18:1)	0.136986	0.0322308	0.0378705	0.0923395	0.107943	0.0962287	0.0574514	0.120946	0.104634	0.0924609	0.148667	0.128054	0.125953	0.261531	0.140528	0.0958406	0.0856342	0.0689056	0.0307248	0.0190087	0.0607089	0.200364	0.205022	0.0188191	0.33557	0.0659749	0.167262	0.0440869	0.163272	0.70429	0.0514518	0.0301651	0.550663	0.163112	0.132158	0.56755
PI(15:1/18:2)	0.0610373	0.0246912	0.00781036	0.0489209	0.0632477	0.0880816	0.0582576	0.0602861	0.0560792	0.0421392	0.114566	0.0728187	0.0643748	0.129948	0.0837606	0.0408946	0.0759606	0.0530874	0.020929	0.00559149	0.0197903	0.119365	0.0799548	0.0027967	0.135621	0.0418454	0.0734274	0.0144236	0.19703	0.518525	0.0607128	0.0074078	0.408981	0.136747	0.115327	0.182152
PI(15:1/18:3	0.00385944	0.00134512	0.00102637	0.00106813	0.00249594	0.00160395	0.00211695	0.00441343	0.00265233	0.00169561	0.00449135	0.00361433	0.00255416	0.00604231	0.00544092	0.00163541	0.00308702	0.00302519	0.00119139	0.000907172	0.000656162	0.00402238	0.00839559	0.000692502	0.00952907	0.00235959	0.00330399		0.00396127	0.00585145	0.00030097		0.017321	0.000330293	0.00605012	0.0112831
PI(15:1/20:3)	0.0122014	0.00378197	0.0018553	0.00273723	0.00594933	0.00573689	0.0045921	0.00526714	0.00952865	0.00267665	0.00549503	0.0129329	0.0266679	0.0411618	0.0103958	0.0055563	0.00495586	0.00251081	0.00121985	0.000650887	0.00306794	0.0375803	0.0103955	0.000703127	0.00835897	0.00232614	0.00338744	0.00301158	0.0222278	0.0160806	0.00156316		0.0529881	0.0292621	0.0150631	0.12543
PI(15:1/20:4)	0.00906547	0.00231705	0.000793949	0.00683665	0.0158683	0.0116917	0.00469925	0.0152995	0.010773	0.00643649	0.0228887	0.0209532	0.0104152	0.014459	0.019798	0.0058803	0.0126173	0.00758095	0.000648123	0.00210501	0.00936516	0.0344234	0.0163861	0.000853523	0.0160707	0.00801303	0.00755745	0.00190292	0.0166064	0.175052	0.00700003	0.00201288	0.0147636	0.0275467	0.0132464	0.0379332
PI(15:1/22:4)	0.0143434	0.00688089		0.00317496	0.0102835	0.0124746	0.00299785	0.00497821	0.00533976	0.00809731	0.0110651	0.00787741	0.0170968	0.0146876	0.00811197	0.00671431	0.00881645	0.0201685	0.00219896	0.000673654	0.00944144	0.0546082	0.0184159		0.0127692	0.0161007	0.0208029	0.00176193	0.0322303	0.0846077	0.00490619	0.00118359	0.0193604	0.0112651	0.00706301	0.069598
PI(15:1/22:6	0.0119541	0.00373975		0.000621251	0.00100984	0.00677494	0.00359008	0.00397274	0.00229736	0.0045606	0.00859678	0.00320822	0.0138021	0.0268801	0.00641341	0.00309556	0.00603495	0.0181291	0.000799399	0.00038986	0.00209756	0.0211656	0.0129851	0.000213948	0.00412856	0.00772484	0.0217983	0.000917527	0.0274562	0.0483556	0.00587613		0.0302718	0.0104741	0.00682377	0.0947444
PI(17:1/14:1)	0.0414607	0.022848	0.0547019	0.0286558	0.0145596	0.0284702	0.0155739	0.0132883	0.0226775	0.0455449	0.068183	0.0325437	0.0110218	0.0233913	0.00688622	0.00627326	0.0422014	0.00790145	0.0283884	0.0493775	0.0180207	0.0200512	0.0248099	0.0368043		0.0348875	0.0749942	0.0397237	0.0367771	0.0290535	0.0156784	0.0275409	0.0508897	0.103414	0.0115487	0.0127464
PI(17:1/16:0)	0.0312802	0.0456143		0.0151497	0.0839608	0.00391263	0.0210749	0.0135175	0.00816773	0.0440351	0.0637501	0.0320375	0.0965309	0.0754602	0.0213039	0.0372826	0.00865367	0.00930547	0.0169983	0.0129279	0.023616	0.0693956	0.0476553	0.00659409	0.14854	0.149109	0.061321	0.0285727	0.080329	0.118001	0.0399864	0.0548195	0.218966	0.110027	0.0038363	0.105826
PI(17:1/18:1)	0.00503194		0.00318719	0.00675905	0.0125797	0.00835276	0.0164586	0.00713179	0.0266404	0.00317476	0.0141293	0.00457088	0.0179902	0.0229295	0.0293215	0.0172249	0.00654236	0.00994947		0.00125485	0.00522358	0.00674007	0.0107868		0.00790485	0.0344161	0.0116503	0.0209205	0.0103156	0.0653254	0.0276144	0.00619905	0.0104085	0.0385749	0.00844201	0.0488362
PI(17:1/18:2)	0.0134156	0.00566041	0.00573428	0.00703266	0.011007	0.00641136	0.0046294	0.00566667	0.00675462	0.00514825	0.0145016	0.00434171	0.00236035	0.0038796	0.0107982	0.00366156	0.0050947	0.00483698	0.00791426	0.00283514	0.00135278	0.00581631	0.00599803	0.00264359	0.0153034	0.0171879	0.00287796	0.0052676	0.00469779	0.00623428	0.000614316	0.00154314	0.00900868	0.000636954	0.00688188	0.00533788
PI(17:1/20:4)	0.0607548	0.0269827	0.00395785	0.0129158	0.0201261	0.0345045	0.0204677	0.0272967	0.0752637	0.0226644	0.0341985	0.0119861	0.0404891	0.00851985	0.0238448	0.0188078	0.0135903	0.0507478	0.0090857	0.00460558	0.00749749	0.0603284	0.0426339	0.00173614	0.00900097	0.0474315	0.0644128	0.00168741	0.0355455	0.0302122	0.0335024	0.00229816	0.00543231	0.00289727	0.00273341	0.0353427
PI(17:1/22:4)	0.0492627	0.037457		0.011175	0.023134		0.0267941	0.00749084	0.0634634	0.0164506	0.00852053		0.0195459	0.000844613	0.00356561	0.0091153	0.0301349	0.0365036			0.00226867	0.0464324	0.0372608			0.0348913		0.00542633	0.0227231	0.00997356				0.00788105	0.00931154	0.00492112
PI(19:1/16:0)	0.00530872	0.00240921	0.0132495	0.00781034	0.00719494	0.00297759	0.00376382	0.00817213	0.00539779		0.0126424	0.00841144	0.00663841	0.0111094	0.0121547	0.00244616	0.00108191	0.000763274	0.00836326		0.0009898	0.0315029	0.0138886	0.000891675	0.00145915	0.00682942	0.00926479	0.00717298	0.0089328	0.00897474	0.00975445		0.0127478	0.0141446	0.00117542	0.00301765
PI(19:1/18:2)	0.00758572	0.0155872	0.0122672	0.00996043	0.0222598	0.0107687	0.0177272	0.00470849	0.00510137	0.00948238	0.0442147	0.00392454	0.0119999	0.0388621	0.00340309	0.00916996	0.00197998	0.000489451	0.00400118	0.00764419	0.00678071	0.00297809	0.0109516	0.00434134	0.00236004	0.0372121	0.00814555	0.00807123	0.0218988	0.0284778			0.0869267	0.0276929	0.00580426	0.0477679
PI(19:1/18:1)	0.0973909	0.0449894	0.0641778	0.0432359	0.0456389	0.0259712	0.0421665	0.0485787	0.0576149	0.0810867	0.078928	0.0815396	0.0752525	0.0399794	0.0486933	0.035198	0.00613308	0.0334313	0.062527	0.0301729	0.0378492	0.0590935	0.0374897	0.0457283	0.0316941	0.135122	0.0830392	0.021227	0.043559	0.0165395	0.0823662	0.0139978	0.104339	0.00736116	0.0340173	0.145954
PI(19:1/18:0)	0.00889166	0.00871389	0.0117273	0.00451802	0.0126568	0.00416544	0.00907807	0.00673505	0.0158273	0.00341991	0.0140533	0.0218686	0.0044932	0.0174902	0.00167975	0.00452483	0.00291123	0.00812999	0.0123718	0.00498625	0.00447674	0.0432304	0.00674501	0.000903769	0.00806071	0.0107132	0.0151548	0.00156934	0.016967	0.0123222	0.00779167	0.00530098	0.00560518		0.00853249	0.0200173
PI(19:0/16:1)	0.0193935	0.0346106	0.0507889	0.0181761	0.0356596	0.00488728	0.0308757	0.00451632	0.0334818	0.0259914	0.0397639	0.0637849	0.013075	0.0071895	0.0187377	0.0265755	0.0482574	0.00303171	0.0846853	0.0592352	0.0253973	0.0161569	0.0317363	0.0637797	0.0117015	0.0487998	0.00372998	0.00913744	0.0183572	0.0151193	0.0448461	0.0141201	0.0696755	0.0593269	0.00912379	0.0260377
PI(19:0/20:3)	0.00150974	0.040019	0.161244	0.0444902	0.0714461	0.0195538	0.0129173	0.0116054	0.0402473	0.00346918	0.0120997	0.076074	0.0234759	0.0363115	0.00898652	0.0537375	0.0566477	0.00330738	0.0921495	0.0692873	0.0165715	0.0142827	0.0340321	0.0416524	0.00418054	0.0296331		0.0493449	0.0137081	0.017663	0.0251707	0.0810243	0.0430028	0.0106669		0.0257151
PI(19:0/20:4)	0.0159847	0.0114962		0.0149319	0.0232229	0.0509632	0.0131375	0.00924034	0.055532	0.00990094	0.0167126		0.0349791	0.0155722	0.0241636	0.00719012	0.0321048	0.0264142	0.00115381		0.0057075	0.0399512	0.0564113	0.00579488	0.00705657		0.028558	0.0364657	0.0030439	0.137665	0.0472441	0.00501851	0.0118697	0.0435072	0.0304944	0.0169867
PI(19:0/22:4)	0.00401463	0.0222708	0.0406555	0.0161076	0.00545444	0.00345452		0.0145544	0.014237	0.0127077	0.00302293	0.0510932	0.0335659	0.0182765	0.00914632	0.0281355	0.0116088	0.00100875	0.0457431	0.0280504	0.0235393	0.00749653	0.0390339	0.0215874		0.0195241	0.0205128	0.0114439	0.0175739	0.0310077				0.0035561	0.00944647	0.0086452
PI(19:0/18:0)	0.0919328	0.0356712	0.0372507	0.0244414	0.0600171	0.0421685	0.048699	0.0173872	0.0552001	0.0339078	0.0735938	0.0711981	0.0957684	0.1076	0.0185082	0.018709	0.0509346	0.0765181	0.0643101	0.0243436	0.0162808	0.205318	0.0732562		0.026147	0.014759	0.0598188	0.0723091	0.237296	0.198501	0.103604	0.0313408	0.0526765	0.0257722	0.0466276	0.160122
PI(15:0/18:1)	0.0706885	0.0467668	0.0960075	0.146955	0.107271	0.17751	0.0573699	0.125852	0.0991428	0.198677	0.394746	0.283654	0.441398	0.223166	0.123657	0.23659	0.092723	0.0614879	0.0332018	0.0225986	0.101129	0.262267	0.385069	0.0304126	0.747517	0.135765	0.116168	0.117172	0.201948	1.03874	0.0760826	0.0345785	0.455387	0.0978405	0.0856967	0.307169
PI(15:0/18:2)	0.044735	0.0230661	0.0573695	0.0519278	0.0681137	0.100785	0.0442896	0.0551061	0.0724382	0.0988995	0.119471	0.0770498	0.134166	0.128757	0.0575313	0.0902466	0.0158331	0.0446413	0.102765	0.00943331	0.0301702	0.192039	0.241379	0.00533589	0.133489	0.0810635	0.0600574	0.0206981	0.123664	0.399181	0.0582441	0.0161871	0.196102	0.0447944	0.110429	0.0818425
PI(15:0/16:1)	0.106705	0.335905	2.27229	0.243689	0.849141	0.310516	0.268108	0.123589	0.153933	0.373084	0.456108	1.2452	0.250212	0.444494	0.0756741	0.129748	0.333343	0.0782482	0.418991	0.41571	0.272787	0.405466	0.367525	0.60826	0.555219	0.59629	0.661226	0.602575	0.421299	0.867276	0.589439	0.326728	0.430167	0.575658	0.174727	0.465661
PI(15:0/16:0)	0.527521	0.080895	0.233263	0.245739	0.354774	0.150547	0.313721	0.197546	0.489969	0.193541	0.357172	0.769539	0.256461	0.144137	0.0684618	0.0951429	0.0722871	0.115043	0.0885744	0.066578	0.100227	0.843109	0.652738	0.0534503	0.213684	0.327189	0.146252	0.112447	0.362078	0.581541	0.169048	0.0190319	0.167209	0.36993	0.0716298	0.332215
PI(17:0/20:4)	0.0385324	0.00910434	0.003204	0.0264806	0.00225465	0.0595764	0.00621033	0.0161209	0.0216741	0.0271248	0.0374996	0.00986635	0.0443285	0.0618751	0.0125047	0.0264715	0.0231981	0.0308198	0.00917681	0.00314192	0.00414371	0.0582458	0.0511277	0.00786675	0.0365611	0.0112781	0.0351066	0.0184948	0.0249195	0.0487243	0.0259081	0.0075545	0.0607409	0.0252326	0.0549224	0.0927385
PI(17:0/15:1)	0.0126435	0.0094683	0.190583	0.0381598	0.0227397	0.00255773	0.0176665	0.011303	0.0207532	0.00431991	0.0543734	0.0439151	0.00327692	0.00870572	0.00429708	0.0105604	0.00339429	0.00438043	0.00780942	0.00227733	0.00276477	0.0424956	0.0276888	0.0106218		0.0130499	0.0176196		0.0209715	0.017768		0.00672496	0.00434777	0.022508	0.00593644	0.0299462
PI(17:0/16:1)	0.00672432	0.0106441		0.0114488	0.00677387	0.0136626	0.0123007	0.00892941	0.00523207	0.0307282	0.0104692	0.0177158	0.0110756	0.00870442	0.00773812	0.0224395	0.0191788	0.00548163	0.00972666	0.0306162	0.0198669	0.00576304	0.0348228	0.0281331	0.0369835	0.0435006	0.0243114	0.00638703	0.00633333	0.0119609	0.00460728	0.00822723	0.00526655	0.0160079	0.0118296	0.0168444
PI(17:0/17:1)	0.0130482	0.00366549	0.00302105	0.00166186	0.0090789		0.00513725	0.00293722	0.00647473	0.00150641	0.00376195	0.00591475	0.00474882	0.0112021	0.00243734	0.00375828	0.00864061	0.000903739	0.00583945		0.000939845	0.00142487	0.00731782	0.00131861	0.00475535		0.00412024	0.00277834	0.00164373	0.00621895	0.00139098	0.00575852	0.00898505	0.0135438	0.00318468	0.00412799
PI(17:0/18:2)	0.00523174	0.00306178	0.00156738	0.0248841	0.00296955	0.0584458	0.0193801	0.0174813	0.00789149	0.016351	0.0364728	0.0149219	0.0165162	0.0429393	0.0629651	0.010495	0.0104255	0.00330651	0.00168362	0.0020534	0.00813022	0.00441142	0.0215574	0.00458778	0.0381156	0.00827661	0.0325459	0.000407666		0.0307875	0.00368839		0.0223944	0.0831895	0.103336	0.0667023
PI(17:0/20:3)	0.0121	0.011	0.0197	0.00754	0.00717	0.028	0.0108	0.00551	0.00299	0.00581	0.0144	0.00692	0.01	0.0312	0.0157	0.0151	0.00984	0.00444	0.00346	0.0157	0.0123	0.0209	0.00909	0.00873	0.0199	0.0175	0.0127	0.0138	0.0172	0.0262	0.0116	0.00366	0.0297	0.0234	0.0907	0.0642
PI(17:0/22:4)	0.00587	0.00212	N/A	0.0131	0.00826	0.00663	0.0028	0.0169	0.0101	0.00976	0.0224	0.0205	0.0293	0.0193	0.023	N/A	0.00633	0.0095	N/A	N/A	0.00869	0.0124	N/A	0.00159	0.0286	N/A	0.0119	0.0189	0.00855	0.015	N/A	N/A	N/A	0.00318	0.0157	0.0118
PI(17:0/18:1)	0.0397698	0.0151448	0.0265911	0.0274505	0.100766	0.0788928	0.0381104	0.0239314	0.105	0.0580986	0.0900475	0.146588	0.0712804	0.0982624	0.141163	0.0605757	0.0315178	0.0165879	0.040848	0.0101435	0.0381146	0.094377	0.043093	0.0144173	0.0639674	0.0252277	0.0408075	0.0508675	0.0784049	0.226679	0.113734	0.00814587	0.391152	0.128104	0.0215805	0.133591
PI(17:0/18:0)	0.0249387	0.00839381	0.0106805	0.013865	0.0393973	0.0126639	0.0163351	0.0110256	0.0287994	0.0109245	0.0327201	0.051698	0.0148881	0.020483	0.00632248	0.01327	0.00807459	0.00900081	0.00668163	0.00571689	0.00591953	0.031986	0.0193385	0.00567013	0.0355412	0.0179361	0.0111472	0.00673024	0.0431027	0.0691621	0.0226819	0.00933821	0.0944766	0.0120587	0.0143412	0.0494724
PI(17:0/17:0)	0.0154681	0.0421597	0.0907267	0.0819363	0.0912554	0.0646466	0.0393245	0.0173938	0.00937663	0.0156807	0.0159082	0.0179627	0.0127032	0.00932663	0.0206768	0.00556521	0.0203838	0.00340872	0.0480642	0.0293063	0.010251	0.0153136	0.0396116	0.0525557	0.0343994	0.0531043	0.0269845	0.0396163	0.0424116	0.00468415	0.0451566	0.031066	0.0566466	0.0409023	0.0105083	0.0325959
PS(13:0/16:1)	0.770554	0.897079	5.79608	1.36648	1.09853	0.918853	1.04914	0.496783	0.903189	1.01413	0.960656	1.21176	1.20274	0.518436	0.571566	1.30922	0.496777	3.2419	0.931442	1.1002	1.9611	7.55983	1.18847	1.4719	8.5567	7.13288	0.93476	5.96862	5.38188	35.2085	1.62274	1.40884	2.1867	3.41536	1.08952	1.03045
PS(13:0/18:0)	0.308257	0.15874	0.439323	0.392033	0.13976	0.0414768	0.0931118	0.14805	0.15023	0.827382	0.324401	0.196392	0.0734771	0.271124	0.152118	0.0603653	0.125322	0.919464	0.334285	0.126493	0.443285	2.06478	0.00923068	0.0512508	2.81479	2.58815	0.171812	0.671152	1.18899	3.23946	0.716025		0.500838	0.288281	0.256709	0.27921
PS(13:0/18:1)	0.856958	0.774869	8.53248	0.952897	1.19151	1.42374	1.04825	0.796232	0.652347	1.21952	0.895087	2.23447	1.48776	0.754518	0.961183	2.19918	0.305378	2.65286	1.8382	1.89946	1.33981	8.95887	0.59115	1.36904	9.06999	12.4024	2.15913	4.4175	3.5497	26.8017	1.93806	1.47863	7.04905	6.99086	2.24354	2.05337
PS(13:0/18:2)	0.329022	0.124847	1.73458	0.547302	0.625393	1.66324	0.91007	0.356952	0.515789	1.95082	0.870665	0.98274	0.881299	0.581637	1.29908	1.66477	0.170688	2.30389	0.625866	0.214685	0.515589	5.38252	0.380229	0.339182	7.55079	4.24449	1.05466	1.46678	1.98885	54.8621	1.84822	0.0902888	12.566	5.42187	2.99316	1.73182
PS(13:0/20:3)	0.103904	0.381659	1.55117	0.300198	0.286153	0.189619	0.485833	0.137416	0.211785	0.159719	0.167757	0.11086	0.374574	0.949189	0.136284	0.193945	0.146726	0.0390821	0.173943	0.292433	0.131943	0.811407	0.43352	1.07583	2.19488	0.396277	0.21559	0.505634	0.0669957	0.46815	0.277864	0.310347	0.634869	0.250752	0.0444555	0.353808
PS(13:0/20:4)	0.16106	0.0653818	0.0245801	0.131621	0.127626	0.344055	0.270665	0.102225	0.36679	0.207567	0.254155	1.25717	0.607489	0.711975	0.193314	0.0897899	0.0398442	0.0649963	0.0848898	0.029119	0.0847419	1.28484	0.231455	0.125122	0.855595	0.186339	0.527363	0.118361	0.26785	0.545687	0.397224	0.0299523	0.618587	0.526145	0.0980088	0.198762
PS(13:0/20:5)	0.0292445	0.0291591			0.063976	0.0690341	0.133358	0.00753208	0.079926	0.0388961	0.0215808	0.0240028	0.0063836	0.031757	0.0191625	0.00782023	0.000624976	0.00960062	0.0160595	0.0345751	0.00376485	0.17974	0.140573		0.661969	0.160495	0.018275	0.168533	0.236735	0.056348	0.114589		0.0428853	0.0373704	0.0158688	0.0833952
PS(13:0/22:4)	0.0223823	0.0102968	0.0503469	0.0152132	0.0195667	0.0156126	0.0218072	0.00745636	0.0130374	0.0104595	0.0195055	0.0617264	0.0086733	0.0225525	0.0151804	0.0242562	0.00927372	0.00732252	0.0101218	0.112948	0.00652201	0.0357601	0.0225736	0.0324734	0.0356919	0.0303954	0.0182506	0.0273054	0.00701176	0.0135031			0.0510136	0.0964295	0.00878061	0.0214905
PS(13:0/22:6)	0.0322524	0.00125196		0.00190624	0.00403422	0.0209202	0.00744404	0.00202021	0.00723421	0.0120857	0.00787607	0.0197899	0.0165588	0.0117091	0.015821	0.0126511		0.00488497	0.00655745		0.00881896	0.0362532	0.00566079		0.016799	0.013784	0.00121794	0.0241148	0.00510901				0.0563346	0.019323	0.00416167	0.0252976
PS(13:0/20:0)	0.0546669	0.0355636	0.107912	0.00750672	0.0297214	0.0383046	0.042253	0.0343283	0.109252	0.0307306	0.0247807		0.0249707		0.0813716	0.0243749	0.0058937	0.0261931	0.02405	0.0113526	0.00251175	0.386325	0.393894	0.0503049	0.494538	0.0508635	0.0971892	0.20392	0.226663	0.217781	0.0217543	0.0287945	0.0215816	0.0727865	0.019338	0.0814932
PS(17:2/14:0)	1.01752	0.337828	2.45397	0.717765	1.34114	1.15633	0.866904	1.03332	1.15373	3.1634	1.04132	1.76889	4.28418	1.5859	1.36792	0.96299	0.201269	3.88368	0.703199	0.431427	0.555706	26.5884	1.64489	0.633883	37.0204	2.85995	1.44899	3.09105	5.97142	105.891	1.8111	0.0744871	12.4637	9.42911	3.68744	2.7966
PS(17:2/14:1)	1.05616	0.116446	0.983689	2.48243	3.7027	11.9676	1.80276	4.43302	0.481925	9.11407	9.68701	4.93399	5.5208	2.00486	5.09804	4.82511	2.43433	0.642292	0.277751	0.492203	1.72439	5.12417	5.149	0.0328374	88.766	34.9599	8.73081	0.83603	1.96676	77.5814	6.22989		11.276	26.21	21.9164	4.03146
PS(17:2/16:0)	27.2795	19.3957	39.5398	8.22375	43.6016	33.8326	43.4148	11.3215	50.9582	20.4657	45.3795	264.485	41.558	110.098	31.8243	31.2589	8.67067	9.25082	16.6757	7.04147	13.5002	108.085	136.694	27.688	286.234	49.143	92.8979	51.5486	67.4553	119.906	45.1278	10.8806	115.204	75.83	19.0904	49.2539
PS(17:2/16:1)	1.57487	1.68459	1.84273	1.95627	2.81299	4.49582	3.36289	1.68633	2.36016	4.07001	7.72064	17.1699	11.2041	34.2875	4.14522	3.14435	0.959022	0.557407	4.02924	1.25977	1.78923	20.97	10.9802	4.0843	165.69	4.03152	5.03473	4.73328	9.5793	22.9588	3.01451	0.869756	16.8168	8.94253	2.7992	6.95242
PS(17:2/18:0)	0.495696	0.126217	0.502116	0.207767	0.400636	0.272618	0.226983	0.289066	1.49302	0.275558	0.320317	0.594242	0.199434	0.0621016	0.153065	1.08512	0.142105	0.661387	0.0917351	0.105218	0.0829578	1.18835	0.25255	0.148702	1.05233	0.101477	0.255817	0.481835	0.185113	0.602306	0.132946	0.316685	0.763516	0.0646354	0.31215	0.748272
PS(17:2/18:1)	2.72125	2.11305	0.784014	2.85691	1.49161	3.08314	3.12684	2.72321	6.21293	1.34783	2.14555	8.67954	2.78476	1.12703	2.17346	8.30239	1.46333	1.37257	0.83718	0.93201	0.693643	6.06013	1.81684	1.38034	8.5342	0.819113	2.73956	1.61521	1.61129	9.97736	2.19383	0.876695	12.8442	3.38421	4.98702	2.62633
PS(17:2/18:2)	3.89305	2.21572	4.31391	11.571	5.93925	10.5475	8.10132	6.67118	2.71834	10.6912	6.72283	15.6224	8.17891	7.47643	8.18949	9.95345	2.89335	1.30087	2.68353	5.01975	3.54224	11.5692	10.9655	3.47495	14.6551	8.66269	8.33183	3.03352	4.56814	7.17221	9.51903	4.67021	25.2603	14.4764	5.40467	5.90836
PS(17:2/18:3)	0.133651	0.0791675	0.166731	0.46967	0.170596	0.67499	0.375385	0.190809	0.121273	0.670965	0.28777	1.33983	0.97306	0.349656	0.728108	0.545893	0.31871	0.102439	0.234727	0.380372	0.20233	0.59709	0.689978	0.466578	1.65484	0.325196	0.592858	0.305685	0.129505	0.316478	0.255079	0.321004	1.15837	0.379266	0.472131	0.292358
PS(17:2/20:1)	0.0732898	0.204872	0.0888753	0.274054	0.46968	1.38486	0.12849	0.362361	1.00658	0.159221	0.960113	0.672331	0.198672	0.0389149	0.183967	1.46704	0.1872	0.197431	0.00701324	0.0251961	0.0854868	0.288907	0.272698	0.173316	1.58624	0.104136	0.502089	0.340611	0.0890362	0.465278		0.086931	0.611055	0.349579	0.435832	0.371916
PS(17:2/20:2)	0.203914	0.10489	0.0200009	0.0501672	0.0455399	0.0959521	0.128661	0.0944573	0.281993	0.0515868	0.0696182	0.335481	0.0610567	0.265251	0.0766446	0.543329	0.0236726	0.129412	0.0410043	0.0553187	0.0619982	0.0912776	0.211103	0.117864	0.397421	0.0347036	0.096308	0.208163	0.212	0.296416		0.13012	0.166555	0.0372314	0.12711	0.224475
PS(17:2/20:3)	0.992937	0.636351	0.0870392	0.386193	0.378432	1.70203	0.619056	0.436885	0.447071	0.716575	0.833412	2.13059	0.377355	0.697519	0.443305	0.862248	0.116505	0.301285	0.447819	0.238523	0.290987	1.01768	1.21558	0.280973	1.50629	0.78677	0.391163	0.526459	0.921813	1.10161		0.171521	0.875428	1.194	1.3155	1.7256
PS(17:2/20:4)	0.967234	2.94597	1.04641	2.04892	2.00941	6.45646	2.03355	2.02138	1.20849	2.39702	2.26045	6.20957	1.77169	1.62743	1.28234	6.54669	0.765754	1.21907	0.809201	0.426104	1.30616	3.85976	4.29234	1.22941	4.0473	3.58894	1.76409	1.08423	2.63441	1.07426		0.854545	3.43022	4.56118	0.986619	1.94283
PS(17:2/20:5)	0.0797965	0.0612987	0.0409818	0.0327142	0.102673	0.161883	0.0593671	0.103718	0.0226463	0.0666157	0.0670427	0.262368	0.0863903	0.11838	0.0720007	0.113008	0.0353158	0.0389058	0.0099869	0.0437627	0.0332985	0.0863919	0.234504	0.0896066	0.365087	0.112856	0.198414	0.0349503	0.0666351	0.0481738			0.0876839	0.154168	0.062116	0.0699828
PS(17:2/22:1)	0.0903248	0.00771577	0.101387	0.732643	0.547403	2.43833	0.267915	0.830025	0.282043	0.854927	9.57453	2.07577	1.46688	0.606563	1.74907	1.30649	1.15408	0.0646254	0.107215	0.0150527	0.417799	0.169707	0.538593	0.0274293	1.95362	0.515507	1.18834	0.177581	0.23795	0.351488	0.599699	0.0126553	2.77701	10.0194	2.97456	1.00095
PS(17:2/22:2)	0.129115	0.0494824		0.496322	0.226036	0.875006	0.00327042	0.239284	0.0241522	0.107818	1.00628	0.931074	0.611176	0.127399	0.58733	0.85017	0.114853	0.0176224	0.0153594		0.0917947	0.00255823	0.0350278	0.00892165	1.39669	0.291393	0.611845	0.014176	0.109621	0.0557149	0.49651		0.816314	1.80691	0.503714	0.35638
PS(17:2/22:4)	0.479238	0.343368	0.281579	0.345254		0.355764	0.0658311	0.212047	0.965439	0.0576889	0.220767	0.617394	0.284383	0.169019	0.221595	0.89854	0.0801401	0.5075	0.0886929	0.215696	0.0629502	0.680161	0.220026	0.0232913	0.698339	0.0581209	0.156179	0.224551	0.514936	0.183334	0.262248		0.323706	1.32126	0.332159	0.145463
PS(17:2/22:6)	0.1643	0.229446	0.0506637	0.143686	0.180617	0.159474	0.1238	0.1054	0.0645893	0.0736635	0.29496	1.39658	0.124095	0.215086	0.116341	0.327613	0.0832142	0.0782156	0.124785	0.0927241	0.200462	0.20556	0.125727	0.0230463	0.544797	0.133244	0.284459	0.0886273	0.237899	0.257508	0.123073		0.622263	1.62939	0.239695	0.148631
PS(15:1/14:0)	2.25557	1.29982	5.89725	1.86395	1.44151	5.33703	2.09793	2.08315	3.56732	8.37166	3.95243	3.47687	12.1056	3.8898	2.42458	3.58069	0.830359	14.2647	3.48743	1.23278	2.15007	67.2849	3.30959	1.79765	66.2454	13.4642	3.11476	6.29272	15.5307	233.971	3.62916	1.76679	32.4585	27.8348	19.6503	9.23132
PS(15:1/14:1)	0.162415	0.0552654	0.0812305	0.107503	0.159665	0.170986	0.101027	0.0895603	0.0825221	0.337932	0.0765314	0.259023	0.365687	0.121898	0.09749	0.44144	0.0538212	1.18321	0.181882	0.0470737	0.0511512	2.35133	0.318824	0.0547326	1.23736		0.392126	0.609342	0.350539	20.9374	0.225235		1.45008	2.26038	0.547129	0.297284
PS(15:1/16:0)	29.6237	19.1599	87.0112	49.6292	31.2888	42.6635	34.8765	46.4379	57.5619	63.3949	33.7048	46.6309	50.8657	31.6332	31.1983	44.2035	9.10741	186.505	25.2437	17.8147	31.9229	565.904	41.9	13.7511	178.509	317.377	32.3482	97.093	154.791	983.445	118.595	40.3034	154.288	142.385	44.0929	59.6843
PS(15:1/16:1)	18.402	4.36448	16.2435	10.5787	8.74787	16.819	8.67102	14.6998	19.8947	24.0014	14.0369	31.3969	39.7566	18.0734	14.7945	21.9852	5.74786	67.15	8.19444	11.4214	9.21174	342.937	19.3941	11.1226	263.706	60.7694	18.5249	38.8819	57.5732	1440.86	20.9939	6.73991	171.511	107.2	55.2205	60.4309
PS(15:1/17:2)	0.142935	0.00720821	0.703748	0.0401298		0.125239	0.0652878	0.0344964	0.0964974	0.161878	0.074093	0.124226	0.247382	0.0361697	0.077706	0.0381126	0.0315582	0.208408	0.101161	0.121362	0.0867535	0.513482	0.0986959	0.0439239	1.3706		0.166242	0.0699353	0.0569552	2.21135	0.350652		0.0446707	0.438455	0.218145	0.147244
PS(15:1/18:0)	12.0584	6.17283	21.8972	8.99675	12.5145	16.7317	17.5666	10.053	23.4775	5.6005	18.5105	126.598	35.0512	67.72	17.0361	12.2224	7.13891	7.86619	11.7257	1.99683	4.55932	70.9539	45.9973	10.0859	186.482	26.5001	37.4321	12.2314	53.8691	37.7566	17.9763	10.5888	41.5019	20.9345	18.4729	20.8478
PS(15:1/18:1)	107.456	105.16	86.7689	114.215	199.399	385.818	310.457	118.862	371.037	76.8425	206.907	835.701	450.233	841.766	328.297	160.321	82.3827	53.1989	63.8276	24.1671	34.3184	880.586	463.692	63.477	2940.42	136.965	451.749	156.106	233.481	249.482	224.615	40.4625	632.812	289.973	194.42	240.009
PS(15:1/18:2)	112.753	111.13	107.48	99.617	167.844	85.1813	209.053	53.2008	157.546	112.27	320.623	425.038	169.794	297.554	160.841	100.039	72.7041	29.447	110.979	71.92	76.3874	648.54	765.613	223.756	622.2	232.341	175.146	130.342	159.69	305.52	248.637	65.745	300.205	162.59	53.9796	222.513
PS(15:1/18:3)	0.923391	0.703483	4.51164	1.24771	1.36376	3.38121	2.57366	0.79337	0.669868	1.96551	3.565	13.4703	3.42547	6.64696	1.76849	2.36996	1.22931	0.300349	1.27107	1.77147	0.843069	7.25584	6.81287	5.48642	32.681	3.81855	6.27501	2.84205	1.83835	2.8457	2.99636	0.652135	7.57221	2.7647	1.24935	2.68177
PS(15:1/20:0)	0.0173742	0.0027032	0.0368236	0.0174253	0.0185365	0.0162239	0.00727292	0.0217248	0.00998634	0.0134728	0.0327895	0.029796	0.0150809	0.0196431	0.0168543	0.00337292	0.0212392	0.00698996	0.014954	0.0317365	0.0019405	0.0125388	0.0243073	0.013449	0.0235602	0.0141503	0.0122885	0.00765729	0.00584564	0.0174157	0.00629888	0.00954318	0.144391	0.00968865	0.021614	0.0129884
PS(15:1/20:1)	0.0378	0.0274	0.0376	0.00827	0.0101	0.0193	0.0214	0.0358	0.0941	0.0446	0.00558	0.0188	0.00706	0.00866	0.0159	0.0331	0.00834	0.022	0.0167	0.00368	0.00457	0.0693	0.0145	0.0154	0.0812	0.0075	0.0189	0.0244	0.0195	0.112	0.0126	0.0852	0.101	0.0264	0.0229	0.0507
PS(15:1/20:2)	1.47353	0.653683	0.522075	0.937957	0.753254	1.09314	0.936745	0.484535	2.00328	0.589823	0.516503	2.00976	0.989347	0.896986	0.817998	1.75484	0.302013	1.24909	0.673282	0.533697	0.366517	3.56168	0.657549	0.436401	1.68012	0.408767	0.629861	0.772159	1.5737	1.69375	1.24665	0.994732	3.19701	0.806478	2.38642	3.50044
PS(15:1/20:3)	0.706135	0.416593	0.0375552	0.146933	0.445704	0.223025	0.370413	0.180397	0.549555	0.146676	0.250638	0.735243	0.319011	0.392457	0.16982	0.619344	0.126995	0.127163	0.16365	0.204613	0.0947817	1.33341	0.158711	0.22183	0.494306	0.205328	0.162584	0.229444	0.232822	1.17102	0.222705	0.107433	1.44792	0.36115	0.478798	1.37625
PS(15:1/20:4)	3.10274	0.777415	0.476219	1.5079	1.00124	1.59974	1.77548	0.967706	1.19966	0.982573	1.04849	3.48317	0.654641	1.34869	0.70245	1.93334	0.313989	0.84171	0.573167	0.44223	0.661255	2.57815	0.860713	0.784203	1.68216	1.0686	1.58238	0.892845	1.64902	2.22715	0.679471	0.00997193	3.06571	1.5651	0.872458	0.860139
PS(15:1/20:5)	0.0346164	0.0233191	0.0290775	0.034484	0.0224585	0.0407439	0.0455139	0.022641	0.0218101	0.0328448	0.0405739	0.0587308	0.0395007	0.0776163	0.026291	0.0514102	0.0120403	0.0153262	0.0151491	0.0163055	0.0116559	0.104797	0.0526483	0.0148188	0.10681	0.0610766	0.0378506	0.0192844	0.0339026	0.0826722	0.0280915	0.0438399	0.144192	0.0680055	0.0379809	0.05915
PS(15:1/22:1)	0.281065	0.252879	0.57437	0.0463602	0.165918	0.227065	0.0680949	0.571147	1.75614	0.121995	0.27153	0.313676	0.104406	0.137568	0.0589492	1.13829	0.18352	0.284267	0.204001	0.141706	0.0442838	0.24251	0.71562	0.286241	1.48084	0.150805	0.144636	1.06625	0.283852	0.19607		0.319651	0.181018	0.150487	0.198389	0.162437
PS(15:1/22:4)	1.62631	0.436592	0.0569552	0.245289	0.634656	0.538619	0.580112	0.625726	0.9235	0.222734	0.293736	0.898578	0.349614	0.434911	0.166191	0.267082	0.034129	0.387772	0.188038	0.0360537	0.0882007	1.4989	0.716383	0.0823598	0.399418	0.207171	0.205691	0.218321	0.767418	0.450704		0.082348	0.367051	0.242833	0.427484	0.200986
PS(15:1/22:6	0.324387	0.135313	0.0247103	0.0539176	0.122597	0.200457	0.0692501	0.169586	0.0910863	0.0930712	0.114365	0.235814	0.0888936	0.0898118	0.0766487	0.0792293	0.0142446	0.120463	0.0261096	0.0307514	0.0510014	0.26301	0.204905	0.0540295	0.33524	0.117619	0.132085	0.0289431	0.255388	0.174009		0.0750465	0.561178	0.239323	0.158364	0.0872048
PS(17:1/14:1)	0.0319338			0.863786	1.31742	1.40667	0.342445	1.57311	0.00785506	2.0975	1.60191	1.09497	1.31766	0.463351	1.72305	1.4032	1.10331	0.0624822	0.155129		0.7431	2.67354	1.2049	0.0503214	16.4389	14.0157	2.3646		0.320137	49.4247	0.948006	0.122568	2.06467	4.20814	0.414826	5.29128
PS(17:1/16:0)	17.9313	11.5648	35.6365	16.8622	35.4582	26.4272	41.2369	8.64502	37.987	6.61251	37.3861	173.136	51.4559	138.391	28.4634	13.4921	3.98027	10.069	12.6433	3.32459	8.40883	143.071	57.5489	14.013	184.601	19.3092	37.2147	21.0914	60.6075	56.4362	46.371	13.6183	24.2921	31.6437	12.7606	24.7891
PS(17:1/16:1)	0.195183	0.237501	0.41701	0.210561	0.497489	0.285342	0.44537	0.169971	0.515423	0.271759	0.597283	1.76442	0.970215	1.90329	0.434743	0.108583	0.0739946	0.103142	0.145065	0.150301	0.124548	1.14739	0.534568	0.551173	10.3726	0.396492	0.657748	0.165683	0.856834	2.46838	0.14908	0.0738179	2.09133	1.0465	0.33144	0.682322
PS(17:1/18:0)	0.0556018	0.0922964	0.324407	0.419704	0.189612	0.355197	0.179068	0.199827	0.195398	0.140037	0.32405	0.581995	0.240522	0.189971	0.247185	0.273637	0.172245	0.122002	0.18167	0.117712	0.0787146	0.381292	0.0697877	0.211748	0.592324	0.162809	0.325849	0.156122	0.14446	0.295195	0.203376	0.217653	0.681906	0.288979	0.260152	0.293407
PS(17:1/18:1)	0.2993	0.200001	0.102282	1.37174	1.21519	2.15892	1.41238	0.890406	0.628876	1.15494	1.5606	4.29249	0.667266	0.692632	1.07142	1.18991	0.446619	0.218679	0.283573	0.17502	0.177676	1.94235	0.356752	0.225072	4.26141	0.876074	1.634	0.311709	0.400346	4.43697	1.59679	0.131779	10.8728	3.88767	5.26094	1.69109
PS(17:1/18:2)	8.12293	1.97642	3.42818	6.73069	3.16997	3.74628	5.13569	3.29912	1.4306	2.34981	4.18139	10.2955	2.1317	4.07544	2.03655	6.06361	1.0351	3.29095	2.18919	6.62466	1.43865	7.3404	3.2079	4.06035	5.25196	4.33201	4.3184	3.15063	5.02813	4.63299	3.81809	2.2292	10.0743	9.0273	3.73236	4.49001
PS(17:1/18:3)	0.038444	0.0223996	0.0334866	0.0786408	0.0313845	0.0387264	0.0753176	0.044469	0.0212166	0.0449842	0.0505741	0.0725453	0.0550548	0.037672	0.0330679	0.0792144	0.0401224	0.0101689	0.029779	0.0925743	0.0276833	0.114039	0.0441985	0.0725662	0.0770859	0.0298378	0.0528715	0.0296195	0.0190635	0.0793697	0.0415468	0.0715671	0.278019	0.131425	0.0557387	0.0585049
PS(17:1/20:1)	0.0550404	0.0566425	0.0119876	0.026341	0.053321	0.138029	0.0434451	0.13792	0.0697908	0.140199	0.398177	0.101381	0.0263288	0.0834711	0.18449	0.120751	0.0972744	0.0134957	0.0207801	0.0064404	0.0339896	0.0340671	0.286908	0.00724669	0.34217	0.187166	0.331309	0.0258577	0.0637977	0.121978		0.0204851	0.137956	0.0318331	0.0596905	0.258793
PS(17:1/20:2)	0.449837	0.222891	0.0614534	0.139167	0.117728	0.233739	0.106923	0.0941253	0.17682	0.0497006	0.148604	0.175428	0.045207	0.10917	0.0361064	0.108852	0.0141144	0.147868	0.103027	0.0126672	0.0178294	0.101565	0.186943	0.111144	0.133539	0.342452	0.100085	0.0714538	0.219787	0.154332		0.0316204	0.29199	0.0956224	0.130791	0.185002
PS(17:1/20:3)	1.76512	1.05787	0.313958	0.323378	0.520915	0.576943	0.503972	0.31838	0.302397	0.394704	0.878387	1.80529	0.181342	0.346243	0.345354	0.662819	0.0735123	0.583646	0.487312	0.18578	0.23639	1.18571	0.648626	0.388641	0.546321	0.318348	0.305365	0.343131	0.854077	0.640387		0.192845	0.746514	0.853405	0.626043	1.48568
PS(17:1/20:4)	13.8347	4.8639	1.43786	1.45208	4.51456	4.5043	2.61046	2.01216	2.50219	1.50366	2.11417	7.61647	1.21373	3.93472	1.28799	5.60825	0.584399	3.55936	1.19382	0.698333	1.1481	4.17237	5.6161	1.62206	2.73502	3.2865	1.90469	1.41144	5.24258	2.52953		1.3712	2.43265	3.63703	0.546841	1.08614
PS(17:1/20:5)	0.0201927	0.0261973	0.00401598	0.0110295	0.030297	0.0315379	0.0215391	0.0239368	0.0159509	0.0091116	0.0558383	0.00720158	0.00688495	0.0283336	0.0202972	0.0346991	0.00712542	0.0210442	0.0308406	0.0176899	0.00623011	0.0301356	0.0506042	0.0124967	0.0206737	0.0130219	0.0500871	0.0569504	0.0972557	0.00338226		0.00962306		0.0768773	0.0230315	0.0346967
PS(17:1/22:4)	0.698373	0.292387	0.0474345	0.22967	0.422681	0.101242	0.205486	0.113749	0.187507	0.0812613	0.236596	0.388627	0.136262	0.217111	0.0550732	0.224381	0.0380233	0.222525	0.0698047	0.0490789	0.0508262	0.408899	0.162334	0.0755083	0.144382	0.0943731	0.0958081	0.0843132	0.616676	0.314685	0.0391437	0.038826	0.447896	0.601838	0.0795009	0.11322
PS(17:1/22:6)	0.162662	0.0566798	0.0069488	0.121797	0.0761896	0.140646	0.0791512	0.0767357	0.018148	0.0410125	0.285138	0.0953646	0.0418082	0.0415345	0.0288083	0.0832415	0.0190991	0.0405002	0.0325244	0.0541927	0.0800638	0.0788405	0.0483618	0.0654062	0.0076078	0.111485	0.0703844	0.070394	0.1914	0.101628	0.0785104		0.199912	0.745662	0.0358221	0.109783
PS(17:1/17:1)	0.0145559	0.00757272		0.0597314	0.0286323	0.114613	0.0798537	0.00359129	0.0166683	0.043669	0.152234	0.218445	0.0510012	0.330036	0.0153116	0.0287248	0.0146245	0.012504	0.00185172	0.0182041	0.000846389	0.0185001	0.139885	0.0206796	1.10866	0.1057	0.0526618	0.0671337	0.19787	0.140986	0.0704838		0.334457	0.0942497	0.0943149	0.231869
PS(19:1/14:1)	0.0382496	0.0182558	0.0301482	0.0285772	0.00619208	0.115895	0.108437	0.0156122	0.0378375	0.0272449	0.0193874	0.436033	0.136569	0.14746	0.0748516	0.052744	0.0188021	0.0186719	0.0144372	0.07901	0.0353099	0.199114	0.255658	0.026076	0.294319	0.24071	0.0621022	0.0406506		0.0643331	0.183022		0.15501	0.0344103	0.0540339	0.00430645
PS(19:1/16:1)	0.0200136	0.00658362	0.0269845	0.050396	0.0645169	0.0149216	0.00448765	0.0317322	0.0158429	0.0199587	0.0419647	0.0430178	0.0563686	0.0311846	0.0363525	0.0537388	0.0190753	0.00987737	0.0115405	0.0245478	0.00133484	0.0482033	0.00796131	0.0662179	0.13595		0.00592717	0.0214484	0.0102445	0.207817	0.0858088	0.065166	0.0918113	0.0743935	0.0293019	0.00844941
PS(19:1/16:0)	0.0184	0.0066	N/A	0.0572	0.0303	0.0503	0.0104	0.0167	0.0417	0.0199	0.0106	0.0537	0.0234	0.0193	0.0438	0.12	0.0107	0.019	0.00409	0.00675	0.00669	0.157	0.0494	0.00441	0.174	0.042	0.00667	0.0078	0.0121	0.0483	0.00486	N/A	0.106	0.0383	0.0722	0.0322
PS(19:1/18:2)	0.367971	0.216105	0.10287	0.327694	0.180005	1.56311	0.300018	0.306791	0.0278677	0.246089	0.566321	1.24771	0.141519	0.374069	0.538245	0.298767	0.0932093	0.042693	0.280117	0.0260412	0.0974286	0.261664	0.263642	0.0476822	1.05452	0.444343	0.34001	0.0939825	0.361838	1.19161		0.0199473	3.31225	0.662839	2.3006	0.647674
PS(19:1/18:1)	0.0217437	0.0112004	0.00130747	0.0630805	0.0537776	0.276195	0.0859535	0.155881	0.00351425	0.15226	0.231761	0.326923	0.0679045	0.0287992	0.190381	0.255452	0.0798423	0.00246181	0.0271292	0.00366037	0.0543817	0.00149456	0.284586	0.00489323	0.632872	0.257148	0.294515	0.0100777	0.0272163	0.0291139		0.0138118	0.52352	0.460671	0.615223	0.181472
PS(19:1/18:0)	0.508988	0.206972	0.114023	0.173373	0.781714	0.795209	0.201051	0.0471948	1.15702	0.126157	0.436129	0.428	0.373701	0.370246	0.178583	0.473342	0.356386	1.24088	0.162151	0.0568642	0.0324375	0.676826	1.20473	0.12812	0.543339	0.227831	0.339427	0.368588	0.614358	0.266898		0.189488	1.18601	0.244756	0.314563	0.528936
PS(19:1/20:3)	0.0411422	0.0740751	0.0523708	0.0197063	0.187505	0.0264066	0.13137	0.0312166	0.0784323	0.0984254	0.189714	0.462299	0.0977696	0.0413364	0.0134095	0.588776	0.00790823	0.0312756	0.0478422	0.154715	0.164046	0.0915946	0.0186102	0.0518713	0.0162785	0.086466		0.142322	0.097369	0.0104813	0.0713125	0.0521191	0.370887	0.433743	0.0756618	0.113458
PS(19:1/20:0)	0.123449			0.0321563		0.0965336	0.078754	0.0354587	0.0209572	0.0522339	0.135477	0.146911	0.0190895	0.0101062	0.0208599	0.0237644	0.00658215	0.00656051	0.0296256		0.00876116	0.00977036	0.0205626		0.0679625	0.030635	0.0528102	0.0150658		0.0206204		0.0203593	0.0142739	0.942949	0.131825	0.0500289
PS(19:0/18:2)	0.077686	0.0412825	0.0430032	0.0316265	0.00700497	0.0332741	0.0499146	0.0195302	0.0289926	0.0376624	0.0917211	0.0512113	0.0225577	0.0435834	0.0120107	0.145763	0.0116427	0.00562371	0.0379979	0.0224053	0.0400766	0.0189411	0.0266621	0.0537179	0.0829875	0.101388	0.0451822	0.0614195	0.108473	0.125687		0.0260929	0.107629	0.0474605	0.0878713	0.155621
PS(19:0/20:3)	0.0779049	0.0991542	0.00959275		0.104052	0.048739	0.0271599	0.00683819	0.00476486	0.0127098	0.177178	0.0715125	0.0509986	0.0236794	0.0551107	0.163596	0.0189771	0.00673865	0.0352886	0.0278646	0.0210453	0.0702979	0.012598	0.0128794	0.0266685	0.0396737	0.00518425	0.0131005	0.0840505	0.0841065	0.0590735	0.0608155	0.0442918	0.133662	0.0501146	0.0351624
PS(19:0/20:4)	0.210348	0.112463	0.0270333	0.102617	0.250392	0.15644	0.0416428	0.0453723	0.0230873	0.0714076	0.160227	0.266628	0.0126512	0.131137	0.0793736	0.170365	0.0897116	0.0459449	0.0939515	0.0211503	0.0623177	0.183977	0.0491452	0.0304671		0.0222517	0.0261586	0.0691103	0.202143	0.0609791	0.0324393	0.0606787	0.208123	0.664895	0.00648788	0.0691446
PS(19:0/22:6	0.0415722	0.0256078		0.0522732	0.170865	0.0164378	0.0151051	0.0329162	0.00492599	0.0419499	0.0306803	0.207175	0.0694967	0.0267085	0.00856268	0.0837693	0.00110862	0.00406101	0.0194009	0.0689183	0.00251419	0.0375286	0.0184305	0.0135352	0.0178739	0.030639	0.0361738	0.0191511	0.128089	0.104758		0.0715163	0.0357384	0.12909	0.0117523	0.0317155
PS(19:0/18:0)	0.673724	0.223663	0.112463	0.282729	0.434832	1.12736	0.317454	0.471921	0.468905	0.192369	0.198878	1.3154	0.198601	0.459546	0.358794	0.795141	0.130216	0.129462	0.422086	0.114986	0.209964	0.379893	0.450569	0.239277	0.969707	0.808598	0.167889	0.426292	0.453871	0.341725		0.221626	1.5621	0.956439	0.433359	0.370448
PS(19:0/16:0)	0.0342218	0.0446914	0.0145742	0.242966	0.199846	0.119313	0.0255832	0.0491945	0.0427576	0.160209	0.135705	0.256617	0.152759	0.202978	0.148584	0.223171	0.0116031	0.0150058	0.0617258	0.0254321	0.0133229	0.276301	0.122782	0.099616	0.244025	0.0869531	0.0884453	0.0615004	0.0834225	0.0293275	0.216326	0.326297	0.475717	0.0438872	0.0874325	0.0910417
PS(21:0/18:1)	0.078616	0.0705722	0.103707	0.105547	0.101717	0.11208	0.0592352	0.125595	0.0655871	0.0605375	0.215863	0.138051	0.204846	0.0242365	0.153396	0.120173	0.0203659	0.0265912	0.195496	0.0327903	0.0276414	0.0936044	0.0821605	0.0125444	0.0437585	0.199014	0.0829343	0.0552595	0.133904	0.131828	0.135669	0.0400193	0.379066	0.413659	0.039402	0.118892
PS(21:0/18:2)	0.0734964	0.0781217	0.0774529	0.0480335	0.0986109	0.275262		0.0309714	0.0203603	0.0288068	0.353943	0.258129	0.175995	0.0516039	0.0596565	0.188327	0.0802208	0.0304421	0.108428	0.0888475	0.132466	0.0827896	0.0454847	0.0312863	0.450809	0.0228868	0.153831	0.142648	0.3573	0.297793	0.120442	0.126828	1.11129	1.33813	0.27077	0.200268
PS(21:0/20:3)	0.0069656	0.0940941		0.0844968	0.0377608	0.0171184	0.0197905		0.000956439	0.0113309	0.0154666	0.0135291	0.014382	0.0160084	0.00375516		0.0139286	0.0150141	0.0123307		0.00558114	0.0329934	0.0152698	0.00954292	0.0537102			0.0164921	0.0350151	0.112997	0.0118778	0.00749989	0.0236661	0.085454	0.013749	0.0226143
PS(21:0/20:4)	0.144003	0.11119	0.0407448	0.0829806	0.088892	0.117076	0.0116639	0.0928676	0.0579318	0.0238267	0.362186	0.235853	0.0848742	0.0492134	0.0425127	0.102362	0.0142607	0.0486724	0.0151384	0.075795	0.0564579	0.0848385	0.0589336	0.0187854	0.10759	0.0872051	0.0818861	0.023054	0.233057	0.131095	0.0668832	0.0103061	0.147061	0.446448	0.0348053	0.0695434
PS(21:0/18:0)	2.67523	2.56359	0.36099	1.84007	1.02544	1.02946	1.25448	1.72956	1.16311	0.638738	2.10796	1.59832	1.0924	1.14992	1.41397	1.45271	0.659519	1.44961	0.594348	0.906148	0.179173	2.39515	1.17417	0.470411	0.524444	0.0558544	0.088505	0.625733	1.54881	0.193095	1.22491	0.0240002	0.256197	2.11794	0.448733	0.64347
PS(15:0/14:0)	0.0975652	0.04685	0.194449	0.059682	0.169975	0.246844	0.136201	0.194035	0.0910174	0.508754	0.146967	0.519768	0.89116	0.232899	0.185297	0.160122	0.0634093	0.782686	0.199182	0.0105498	0.156762	4.00366	0.198432	0.0830576	4.53823	0.453297	0.0773664	0.235082	1.02014	8.47977	0.215697		1.7386	1.29524	1.5556	0.622164
PS(15:0/18:1)	6.60685	5.06055	2.485	3.70784	9.29028	9.64159	19.0488	3.89084	21.8389	4.47165	12.8505	40.0981	12.1733	38.8008	8.06374	3.63674	2.29918	2.43492	2.18941	0.931852	2.50137	39.5231	21.8716	3.41187	216.867	9.53744	18.1563	4.86922	15.3863	19.508	13.3372	1.65207	18.595	15.7546	8.94103	18.6211
PS(15:0/18:3)	0.0984254	0.023316	0.221222	0.0970832	0.213936	0.162998	0.191931	0.0731627	0.0506783	0.108032	0.0948322	0.236124	0.118769	0.246	0.155893	0.0821635	0.0189652	0.0109012	0.0691419	0.0128013	0.063611	0.381946	0.233059	0.289459	1.53786	0.219926	0.346623	0.114998	0.0630708	0.139176	0.237345		0.162308	0.396501	0.0797041	0.40019
PS(15:0/20:1)	0.161932	0.0219058	0.0496575	0.0127564	0.0928142	0.0530646	0.0351316	0.103651	0.351703	0.0395673	0.0770959	0.193643	0.0435767	0.0586379	0.0518636	0.246189	0.0450807	0.0977796	0.0100078	0.00687652	0.02489	0.222964	0.0691559	0.0586424	0.203963	0.0767777	0.0368513	0.100774	0.143198	0.139777	0.0944532	0.166071	0.186909	0.0472673	0.0884637	0.0867287
PS(15:0/20:3)	0.0271847	0.0220765	0.019272	0.00141764	0.0372413	0.0260824	0.0155717	0.0109521	0.0309928	0.00900388	0.0203278	0.0278797	0.0188714	0.0200313	0.0157778	0.0346146	0.012019	0.0143205	0.00918534	0.0188867	0.00561911	0.0517013	0.00811901	0.00389089	0.0282018	0.00221289	0.0109158	0.0164321	0.0293132	0.150112	0.0208223	0.00625597	0.178474	0.0316194	0.0496386	0.0448866
PS(15:0/20:4)	0.080233	0.0534118	0.0235973	0.0433633	0.0565251	0.118384	0.0643475	0.0327448	0.0648617	0.0589858	0.0434559	0.216322	0.0386378	0.05314	0.0399201	0.0475521	0.0154697	0.0755805	0.0506641	0.0118079	0.0215875	0.161447	0.0384427	0.0233579	0.115723	0.0255107	0.0359546	0.0509135	0.0773285	0.104813	0.0249276	0.0237641	0.201662	0.126538	0.0712491	0.0534078
PS(15:0/20:5)	0.0402236	0.00766884	0.0167045	0.0373237	0.0401872	0.0264975	0.00809586	0.0124221	0.0207476	0.0134796	0.00265359	0.0288234	0.00718739	0.0177142	0.00806957	0.0246887	0.00999416	0.00598396	0.00528414		0.00703618	0.0622216	0.0145567	0.00381726	0.0348474	0.0169937	0.0163369	0.00720911	0.0216553	0.0231725	0.00751417		0.0204241	0.00377032	0.0181517	0.00862147
PS(15:0/22:4)	0.0754603	0.0383406		0.0129713	0.0274194	0.0334702	0.0569356	0.0211045	0.023923	0.0185899	0.0130465	0.00535387	0.00224656	0.0124348	0.00787304	0.00955124		0.019053	0.0122232		0.00240855	0.0649752	0.0246663	0.00127171		0.0284303	0.00518827	0.01081	0.0286968	0.0133706				0.0218361	0.0187938	0.016153
PS(15:0/19:0)	0.00253713			0.0211542		0.0711636	0.150597	0.00640817	0.0865386	0.024594	0.105323	0.204665	0.081089	0.0611728	0.116693	0.0548614	0.0192045	0.00322488	0.0818544	0.00410666	0.00954138	0.0768344	0.173968	0.00727759	1.5984	0.138373		0.0721033		0.224658	0.069858	0.0137047	0.403523	0.267841	0.0352584	0.0156762
PS(15:0/18:2)	3.86716	1.86307	8.63749	2.42631	2.82829	4.66508	6.71516	1.28056	3.82542	1.45388	9.08615	28.6477	5.04178	11.7491	4.69573	4.24353	1.35871	1.69125	2.37598	2.17501	1.84029	12.8128	20.8557	8.8248	22.3776	5.82489	11.5549	5.37086	8.12487	6.79856	5.80441	1.53484	11.0145	8.98209	2.54287	5.82426
PS(15:0/17:0)	0.583567	1.00801	4.59906	1.26391	1.23107	1.3359	2.6878	0.361724	1.05394	0.710797	1.50662	5.2627	1.2852	3.04936	1.10287	0.839642	0.743612	0.256662	3.09485	1.07845	1.37844	2.49244	2.37527	5.11031	13.8759	2.15252	1.40474	2.31384	1.78301	1.80032	2.43352	1.05413	2.28291	2.00523	0.613756	1.65259
PS(15:0/16:1)	1.06744	0.281658	1.27011	1.12726	0.634175	0.722717	0.388776	0.83786	0.820037	1.43964	0.935322	1.05801	1.30571	0.607342	0.389431	1.0154	0.263963	2.84248	0.277306	0.650844	0.766802	15.3235	0.723436	0.496386	11.7356	2.26844	1.44076	1.93787	2.09471	77.8249	1.55986	0.388728	6.93874	4.54055	1.8568	3.07851
PS(15:0/16:0)	3.7725	0.897576	5.15992	1.82649	3.15584	2.04412	0.912373	1.55656	2.77656	2.65059	2.17743	5.92969	2.72576	2.64879	1.4932	5.64266	0.719172	11.7181	2.06794	0.878817	2.30959	19.3705	3.08492	0.94467	8.97659	20.1295	2.32066	3.51187	8.2519	67.8737	2.79203	2.05003	7.29042	13.9387	5.30684	5.70695
PS(17:0/20:4)	0.415297	0.305064	0.0906519	0.105045	0.254845	0.300104	0.108133	0.131562	0.197727	0.0593402	0.105967	0.41801	0.0294966	0.160304	0.0569885	0.417926	0.0708192	0.220602	0.0849786	0.0265053	0.084162	0.198298	0.398393	0.0672452	0.294273	0.292893	0.123742	0.0482359	0.235628	0.133019		0.0710564	0.262835	0.175306	0.135613	0.0875376
PS(17:0/16:0)	1.09507	0.663066	0.705548	1.12005	0.817876	2.50402	3.52177	0.951433	2.36096	1.57113	1.23213	6.3009	2.63855	5.04166	4.11086	1.4847	0.31116	0.352504	0.337151	0.139327	0.576283	5.82202	4.18969	0.469715	14.675	2.60423	4.7471	0.391167	1.10871	3.40868	0.854853	0.16802	1.62089	2.71525	0.948179	1.9094
PS(17:0/16:1)	0.012	0.00228	0.11	0.00438	0.0204	0.104	0.0191	0.0331	0.0182	0.0276	0.0805	0.132	0.293	0.139	0.0348	0.0296	0.0137	0.00635	0.016	0.0349	0.0149	0.192	0.227	0.135	2.98	N/A	0.107	0.0852	0.135	0.698	0.0628	0.0243	0.15	0.0321	0.0459	0.0553
PS(17:0/18:2)	0.151693	0.112218	0.115885	0.388566	0.174474	0.427028	0.325374	0.311136	0.126883	0.34659	0.507349	0.71428	0.383203	0.568689	0.36019	0.753041	0.185285	0.126266	0.163342	0.199005	0.1048	0.551541	0.305699	0.29529	2.2917	0.284439	0.449526	0.277609	0.273298	2.1	0.242298	0.13883	1.98784	0.392879	0.658546	0.262981
PS(17:0/18:3)	0.0103525	0.00546766	0.00993156	0.0202196	0.00766979	0.0255825	0.00759882	0.00774054	0.00713838	0.0146379	0.0047354	0.0559481	0.0127758	0.0296129	0.0101853	0.0490008	0.0032764	0.00589323	0.00304874	0.0120382	0.00323417	0.0253663	0.0202858	0.0140038	0.0638201	0.0111739	0.0119533	0.0214867	0.00971168	0.0392742	0.0127684	0.00915771	0.0822352	0.00250556	0.00983463	0.00255838
PS(17:0/20:1)	0.0502711	0.0113201	0.0429685	0.0225079	0.0242489	0.0893337	0.0904267	0.0454576	0.0420265	0.0177697	0.0585996	0.212746	0.0345753	0.0545425	0.0443785	0.709942	0.0268084	0.0153008	0.0319229	0.0512736	0.0230429	0.0490718	0.16707	0.0756629	0.780275	0.171117	0.0769137	0.0516037	0.0361154	0.204911			0.0476011	0.0240699	0.0613407	0.0830108
PS(17:0/20:2)	0.0330458	0.0248818		0.042449	0.0096091	0.135943	0.0371751	0.0422173	0.0266323	0.0216639	0.0331908	0.0537336	0.0435567	0.060692	0.0389367	0.252045	0.00316754	0.0591619		0.00531854	0.00906566	0.069399	0.125101	0.0693801	0.187349	0.0282692	0.0509281	0.0367648	0.0286926	0.179852		0.0464184	0.142157	0.0189857	0.0836998	0.101732
PS(17:0/20:3)	0.07181	0.0169603		0.0121831	0.0518123	0.0404042	0.0455577	0.0220832	0.0366413	0.0174401	0.00574507	0.0183546	0.00805333	0.0358538	0.00643019	0.0193911	0.0069333	0.0126834	0.0138995	0.0085737	0.00955474	0.0428219	0.0195977	0.0258063	0.106994		0.0159851	0.00649688	0.0118915	0.0301901			0.0361789	0.0253198	0.0082198	0.006829
PS(17:0/22:4)	0.179628	0.0145065		0.0384286	0.038806	0.206799	0.0943419	0.119445	0.0537809	0.0781296	0.205748	0.246308	0.227806	0.109421	0.12809	0.194949	0.0557156	0.0614887	0.0172945	0.0146089	0.0570568	0.127181	0.127988	0.012193	0.20396	0.018146	0.0903474	0.0221937	0.185361	0.286221	0.0181463	0.0342473	0.106755	0.189572	0.133363	0.0386262
PS(17:0/22:6)	0.0335409	0.0950302		0.0547885			0.0804725	0.0285334	0.014774	0.0409368	0.0777505	0.0624149	0.0538227	0.0613467	0.111878	0.0132234	0.0223423	0.0142886	0.0262455	0.0434863	0.0229071		0.0261505	0.0117377			0.0187851		0.0768473	0.0161012	0.154776	0.0442285		0.524701	0.018981	0.00671322
PS(17:0/18:1)	0.05196	0.0154688	0.0122013	0.0235125	0.00646646	0.158685	0.116831	0.0302122	0.0383651	0.0668444	0.102677	0.158561	0.0790985	0.0663477	0.120512	0.0260607	0.0381726	0.00434282	0.0229884	0.0871794	0.0117655	0.110536	0.0256475	0.0151603	0.0138913	0.0522944	0.161289	0.0146209	0.0349361	0.20047	0.0925356	0.0258193	0.6552	0.359044	0.395008	0.129042
PS(17:0/18:0)	0.693827	0.0791235	0.0778054	0.0390446	0.163808	0.175414	0.269817	0.0945332	0.328002	0.193323	0.18154	0.270496	0.489952	0.319674	0.112358	0.13247	0.0897765	0.316119	0.0186076	0.00942527	0.0542904	0.759588	0.339981	0.059007	0.592081	0.174113	0.114206	0.121836	0.185604	0.70245	0.0667615	0.0790228	0.887104	0.213808	0.25732	0.337579
FFA(17:0)	164.612	676.892	326.867	50.6524	95.6834	444.939	3890.65	1434.41	908.979	454.756	794.958	174.303	1321.33	354.309	608.118	124.475	93.9074	42.6975	971.563	201.614	157.667	1404.39	255.615	364.76	79.8816	99.2358	72.5477	63.5869	174.7	81.4044	28.4826	54.7934	137.882	891.764	464.382	417.052
FFA(17:1)	31.4514	167.408	26.0475	6.73875	10.5986	7.98514	862.319	41.9351	43.8317	13.0233	324.93	13.877	159.055	39.9622	20.6689	3.66549	3.0766	3.10048	56.5445	24.5992	6.4736	112.485	26.2001	23.8588	32.8331	63.7118	49.8498	81.5782	113.123	64.9352	9.79966	8.56371	71.9985	75.952	44.827	114.58
FFA(19:0)	57.3231	271.992	85.4148	6.9547	15.2778	73.3365	1214.93	168.218	275.945	47.7855	599.623	69.4664	101.671	79.6519	120.536	39.9395	23.3371	18.8326	127.523	62.818	39.313	291.337	70.7204	175.28	36.2261	27.9175	26.4824	67.401	197.536	46.0842	61.3394	118.276	84.4013	65.1662	126.079	148.742
FFA(21:0)	60.7204	648.035	60.2243	17.221	36.415	116.621	2444.04	608.516	301.547	126.639	1290.6	88.6517	167.831	473.956	113.37	56.0282	34.5043	10.2871	181.349	592.116	53.4624	1120.38	60.1125	237.884	141.867	149.12	12.0164	110.109	220.248	99.944	46.2253	224.063	45.572	110.28	79.9581	174.089
FFA(23:0)	33.8086	241.736	69.4287	14.668	25.95	95.3179	990.725	230.643	135.968	130.286	845.369	76.8937	54.7789	70.6504	93.7973	41.8302	41.249	7.82819	97.1868	100.975	35.1954	304.112	36.7978	131.057	70.6068	60.3447	24.9826	100.96	208.795	40.1548	17.6893	70.3611	50.8401	97.5864	103.269	71.5015
FFA(25:0)	6.28128	18.8983	17.0774	5.7848	5.44715	5.1519	109.927	14.98	12.0121	10.2583	51.519	6.55111	21.3195	5.83577	11.2456	5.6539	7.05493	1.4633	12.9047	18.2152	2.85292	37.2191	11.2519	6.62932	3.99547	13.2264	2.60337	6.92222	10.6927	6.4432	8.73693	17.729	10.241	13.7602	4.10079	11.5832
DAG(15:1/14:0)+NH4	0.00403274	0.00247669	0.00190963	0.00227114	0.00244174	0.00276126	0.00223825	0.00322259	0.0042552	0.0021776	0.00291396	0.00335584	0.00306155	0.00338922	0.0020099	0.00264674	0.00214862	0.00361897	0.00170036	0.00204745	0.001803	0.00313216	0.00278133	0.00244451	0.00420604	0.00314889	0.00483653	0.00355178	0.00295784	0.00356112	0.0036207	0.00208784	0.00307133	0.00206623	0.00273051	0.00243314
DAG(15:1/20:3)+NH4	0.00038082	0.000145373	0.000131843	0.000139323	0.000182075	0.000217062	0.000164704	0.000361849	0.000248835	0.00023122	0.000362786	0.000238834	0.000309936	0.00023602	0.000253077	0.000200163	0.000286863	0.00027257	0.000299496	0.00019461	0.000192453	0.000132277	0.000207728	0.000234151	0.000278276	0.000398863	0.000346595	0.000425571	0.000267978	0.000200214	0.000207959	0.000147061	0.000257139	0.00012688	0.00026656	0.000430548
DAG(15:1/22:4)+NH4	0.00151472	0.00127489	0.000976793	0.00139733	0.00127639	0.001201	0.000970672	0.00193884	0.00175831	0.0012636	0.00185931	0.00156734	0.00129086	0.00197015	0.00105853	0.00142862	0.00130383	0.000972938	0.00112871	0.0013391	0.000746986	0.00122952	0.000996861	0.00155452	0.00242726	0.00343508	0.0028656	0.00240213	0.00125628	0.00265078	0.00222478	0.00259612	0.0021167	0.00132617	0.000953392	0.00153353
DAG(13:0/15:0)+NH4	0.000530974	0.000173564	0.000325628	0.000225254	0.000291505	0.000300263	0.000320741	0.000518876	0.000775732	0.000382103	0.000242463	0.000403631	0.000597642	0.000614795	0.000573882	0.000389564	0.0005787	0.00055063	0.000274021	0.000206269	0.000313048	9.17e-05	0.000260139	0.000445022	0.000403584	0.000323152	0.00103853	0.00043716	0.000565129	0.000256988	2.08e-05	9.52e-05	0.000305174	0.000407355	0.000286272	0.000506478
DAG(13:0/16:0)+NH4	4.84443	3.42916	2.85313	3.40273	3.82002	4.67044	4.21635	5.30002	4.64784	4.27448	3.93648	4.37225	4.43322	5.06717	4.73243	4.2448	3.95158	5.61013	3.25154	3.22563	3.29401	5.19501	4.56091	5.08627	4.53811	3.53635	3.92027	3.18838	3.58077	3.73416	3.24372	2.65095	4.30799	4.03633	4.32695	4.84841
DAG(13:0/16:1)+NH4	0.00591221	0.00351594	0.00331295	0.00339968	0.00402027	0.00481527	0.00446519	0.00622061	0.00451795	0.00347999	0.00454848	0.00430374	0.00548165	0.00521303	0.00546851	0.00452863	0.00382831	0.00667752	0.00336519	0.00350955	0.00321561	0.00503397	0.00412442	0.005271	0.0053605	0.00454916	0.00387492	0.00305126	0.00332772	0.00477448	0.00371307	0.00312575	0.0048996	0.00463183	0.00487865	0.00544676
DAG(13:0/18:0)+NH4	1.84224	1.83438	1.81965	1.61722	1.68281	1.51581	1.56084	1.74859	1.65314	1.65676	1.93069	1.58627	1.5688	1.45795	1.63269	1.63689	1.6959	1.75625	1.9674	2.04779	1.68928	1.70773	1.66245	2.71817	1.48161	1.75585	1.53175	1.68708	1.56105	1.53975	1.60684	1.6199	1.57187	1.48355	1.532	1.45564
DAG(13:0/18:1)+NH4	0.0015962	0.00203165	0.00211895	0.00166359	0.00158544	0.00143594	0.00233205	0.00141877	0.00164484	0.00183072	0.00165018	0.00171957	0.000977021	0.00277305	0.0018624	0.00202773	0.00141167	0.00139815	0.00186773	0.00224655	0.0014705	0.00122732	0.00143943	0.0025301	0.00109898	0.00156632	0.0017612	0.00144041	0.00152439	0.00172665	0.00234079	0.00214156	0.00225025	0.00122784	0.00182795	0.0019701
DAG(13:0/20:0)+NH4	0.247669	0.284061	0.280482	0.306347	0.30445	0.269316	0.297254	0.315559	0.241995	0.289285	0.33766	0.279947	0.277598	0.23008	0.264181	0.229687	0.267486	0.212386	0.361912	0.241255	0.300579	0.277621	0.272162	0.512511	0.210943	0.225045	0.22552	0.257966	0.242903	0.220093	0.21091	0.233401	0.219516	0.261346	0.216925	0.228373
DAG(13:0/20:1)+NH4	0.000372015	0.000411059	0.000495395	0.000486573	0.000435249	0.000335802	0.000454173	0.00049209	0.00035447	0.000363498	0.000633293	0.00050271	0.000332021	0.000305637	0.000387552	0.000326209	0.000365644	0.000452929	0.000583165	0.000474625	0.000454125	0.000335239	0.000447339	0.000668288	0.000338855	0.00039851	0.000340346	0.00037782	0.000315261	0.000588137	0.000423201	0.000255625	0.000451513	0.000277448	0.00024545	0.000579194
DAG(13:0/22:0)+NH4	0.264714	0.277423	0.365011	0.308861	0.328855	0.281028	0.34672	0.387432	0.230695	0.331991	0.357385	0.345147	0.25682	0.255654	0.321394	0.2383	0.299192	0.202457	0.432002	0.288813	0.296917	0.227439	0.261948	0.585707	0.201563	0.244753	0.199809	0.181417	0.160045	0.179419	0.134551	0.192712	0.201969	0.205041	0.19894	0.243002
DAG(13:0/22:1)+NH4	0.000537758	0.0005272	0.000614283	0.000614226	0.000573765	0.000531005	0.000565994	0.000664706	0.000452844	0.000501771	0.000667759	0.00054744	0.000411589	0.00060983	0.000628516	0.000426548	0.000532815	0.000488136	0.000588908	0.000663912	0.000678065	0.000503514	0.000462862	0.000902512	0.000490245	0.000560127	0.000477315	0.000419098	0.000420094	0.000578017	0.000428888	0.0005764	0.000519744	0.000594918	0.000491793	0.00056378
DAG(13:0/22:4)+NH4	0.000332894	0.000219912	0.000101708	0.000173659	0.000155529	0.000470794	0.000228636	0.00038487	0.000812189	0.000281197	0.0003515	0.000157368	0.000468212	0.000420043	0.000553008	0.000331979	0.000203873	0.000285629	0.000127427	0.000122466	0.000135885	0.000358054	0.000336938	0.000129768	0.000303677	0.000264052	0.000398549	0.000160565	0.000230552	0.000891095	0.000219584	0.000143949	0.000382634	0.000469119	0.00127088	0.00164736
DAG(13:0/22:6)+NH4	4.09e-05	2.57e-05	3.26e-05	2.13e-05	3.38e-05	2.51e-05	4.14e-05	5.55e-05	4.84e-05	3.73e-05	5.97e-05	3.88e-05	3.46e-05	3.07e-05	4.07e-05	6.24e-05	4.23e-05	3.86e-05	2.89e-05	4.24e-05	3.29e-05	4.8e-05	3.5e-05	5.82e-05	2.57e-05	2.71e-05	4.99e-05	2.14e-05	4.33e-05	4.19e-05	4.19e-05	3.78e-05	3.3e-05	3.29e-05	4.75e-05	3.49e-05
DAG(13:0/24:0)+NH4	0.806895	0.694652	0.641461	0.765972	0.683374	0.797469	0.865474	0.944389	0.935224	0.750333	1.06219	0.78195	0.696866	0.717929	0.763003	0.517842	0.850025	0.813135	0.849199	0.661671	0.648752	0.849155	0.798024	1.17425	0.540555	0.613178	0.609897	0.649655	0.698676	0.586691	0.653336	0.582646	0.562571	0.587891	0.727571	0.593184
DAG(13:0/24:1)+NH4	0.000818614	0.000909996	0.000724474	0.000732716	0.000781736	0.000799064	0.000900619	0.000984119	0.00113554	0.000744629	0.00105478	0.000900506	0.000664564	0.000827058	0.000877589	0.000624827	0.000695665	0.00089157	0.000802383	0.0006735	0.000615566	0.000823004	0.000732181	0.000989197	0.000518342	0.000546696	0.000594269	0.000716503	0.000723634	0.000582967	0.000703499	0.000655338	0.000616954	0.000645389	0.000796753	0.000655626
DAG(17:0/14:1)+NH4	0.000916528	0.000595282	0.000561114	0.000589792	0.000522832	0.000763591	0.00102532	0.000657699	0.00122086	0.00084747	0.0018369	0.00190223	0.00103752	0.000743175	0.000594046	0.00101048	0.000509813	0.000633633	0.000301745	0.000653734	0.000581327	0.00133392	0.000465512	0.00189342	0.000412231	0.000738343	0.000702858	0.00214909	0.000815848	0.000471808	0.000408123	0.000503956	0.000768864	0.000261314	0.000964219	0.000735143
DAG(17:0/20:3)+NH4	0.000106074	8.99e-05	0.000124983	0.000162051	9.79e-05	0.000151499	0.00010898	0.000158977	6.42e-05	8.97e-05	0.000200164	9.01e-05	0.000132907	0.000120135	0.000131983	0.000155384	0.0001252	0.000129845	0.000144207	0.000147875	8.98e-05	0.000129896	0.000119264	0.000143416	9.07e-05	6.58e-05	0.00010117	0.000240418	9.48e-05	0.000104397	7.89e-05	0.000110656	9.89e-05	0.000105183	0.000187583	0.00011107
DAG(17:0/20:5)+NH4	0.000256921	0.000845892	0.00122963	0.000471002	0.000565316	0.00106037	0.000987189	0.00365399	0.000504833	0.000239722	0.0015825	0.000473651	3.96e-05	0.000797077	0.000824088	0.00118965	0.000111123	0.000209974	0.00164786	0.00161324	0.000464166	0.000208229	0.000144557	0.00130465	0.00022503	0.000700958	0.000146878	0.000308796	0.000493389	0.000137455	0.00259148	0.00042051	0.000262428	0.000345946	0.00373135	0.00074074
DAG(17:0/22:4)+NH4	0.00198273	0.00162627	0.00270043	0.00235098	0.00214392	0.00127186	0.00161566	0.00163201	0.00213658	0.00211687	0.00304148	0.00228437	0.00175725	0.00183492	0.00174579	0.0019429	0.00221819	0.00120216	0.00179238	0.00274757	0.00245024	0.00158968	0.00155835	0.0016552	0.00276727	0.00183077	0.00169699	0.00159774	0.0018513	0.0018442	0.00227354	0.00314234	0.00231458	0.00268162	0.00154695	0.00166701
DAG(17:0/22:5)+NH4	0.000309717	0.000215339	0.000365232	0.000255435	0.000186417	0.000488363	0.000372571	0.000135575	0.000530781	0.000302113	0.000318622	0.000315827	0.000388455	0.000303405	0.000268129	0.000170646	0.000113648	0.000439685	0.00012607	0.000229412	0.000302758	0.000483719	0.00037834	0.000494422	0.000264862	0.00034944	0.00057666	0.000277844	0.000170808	0.000119539	0.000176009	0.000251385	0.000382274	0.00026977	0.000323951	0.000267866
DAG(17:1/18:3)+NH4	0.000162953	0.000152027	0.000209563	0.000128768	8.69e-05	0.000151986	0.00019481	0.000284186	0.00012141	0.00023044	0.000380832	0.000243736	0.000198069	0.000251194	9.27e-05	0.000198222	0.000183805	0.000111355	0.000263914	0.000286244	0.000205841	0.000119137	0.000144992	0.000256505	0.000354752	0.000401057	0.000335343	0.000261434	0.000335683	0.000200215	0.000460057	5.76e-05	0.000253919	0.000182948	0.000184446	0.000185978
DAG(17:1/20:0)+NH4	0.000241842	0.000336977	0.000176609	0.000137336	0.000156955	0.000198385	0.000181139	9.63e-05	0.000213627	0.000237286	0.0004962	0.000148147	0.000232441	0.000121029	0.00026164	0.000322892	0.000211913	0.000331366	0.000155496	0.00018024	0.000172376	0.000162885	0.000221185	0.00022987	0.00021196	0.000444218	0.000103104	0.000413962	0.000415622	0.00040238	0.000185884	0.00019191	0.000225975	0.000501272	0.00024921	0.000216857
DAG(17:1/20:4)+NH4	0.00366192	0.00112266	0.000332512	0.00103728	0.00104649	0.00186441	0.00153975	0.00344817	0.00568952	0.00166496	0.00164901	0.00155168	0.00169299	0.00221201	0.00183186	0.00125728	0.00134457	0.00336438	0.000529102	0.00041241	0.000673934	0.00344372	0.00236566	0.000742708	0.00150195	0.000994637	0.00220864	0.00126475	0.00204312	0.00156115	0.00138398	0.0007829	0.0011741	0.00178174	0.00163697	0.00149123
DAG(17:1/22:4)+NH4	0.00524436	0.00323603	0.00264442	0.00276118	0.00327305	0.00387036	0.00257143	0.00530709	0.00843277	0.00523769	0.00520066	0.00420945	0.00235328	0.00251576	0.00355936	0.00279629	0.00383712	0.00476533	0.00432893	0.0032706	0.00235688	0.00333965	0.00473825	0.00509513	0.00467534	0.00369258	0.00459044	0.00658353	0.00625865	0.00256518	0.00355037	0.00425529	0.00401731	0.00395075	0.00272308	0.00319098
DAG(17:2/14:0)+NH4	0.0345615	0.015994	0.00957386	0.0185422	0.0185713	0.0201144	0.0148595	0.0243326	0.0371714	0.0189365	0.0232281	0.0234396	0.0229501	0.0234023	0.0223394	0.0190148	0.0167634	0.0260631	0.0126229	0.0151314	0.012074	0.0272186	0.0212612	0.0136753	0.0348876	0.0266341	0.0366977	0.0258613	0.0258146	0.0298929	0.0227485	0.0159353	0.0299437	0.0248207	0.0209905	0.0287563
DAG(17:2/16:0)+NH4	0.000407823	0.000225725	0.000210093	0.000238866	7.47e-05	0.000200634	0.000172376	0.000333174	0.00017828	0.000296081	0.000179802	0.000108345	0.000160703	0.000200417	0.000288484	0.000144625	0.000178425	0.000142779	0.000131052	0.00019941	0.000155458	0.000223076	0.000192092	0.00024047	0.000332437	0.000399639	0.000269034	0.000556287	0.000460871	0.000113137	0.000141751	0.000210173	0.00028628	0.000141919	0.000163665	0.000232615
DAG(17:2/18:2)+NH4	0.000256119	0.000547909	0.000316763	0.000194026	0.000164965	0.000247236	0.000630732	0.000404479	0.000519481	0.000249736	0.000379766	0.000362306	0.0002025	0.000399819	0.000288594	0.000199183	9.16e-05	0.00017426	0.000181423	0.000536887	0.000277221	0.000281436	0.000141549	0.000229847	0.000181912	0.000301438	0.000203704	0.000351206	0.000627162	0.000316629	0.000157781	0.000342787	0.000134301	0.0001283	0.000232105	0.000145986
DAG(17:2/20:1)+NH4	0.00124438	0.000987079	0.00050597	0.000790947	0.000889085	0.000862979	0.000807177	0.00112466	0.00130862	0.000926977	0.0016343	0.00106475	0.000994707	0.000992001	0.000979875	0.000897687	0.000818091	0.000706894	0.000726931	0.000836605	0.0010305	0.000902527	0.000777286	0.00186133	0.00150018	0.00167389	0.0019589	0.0014726	0.000770051	0.00142456	0.00143758	0.00104024	0.0012489	0.000610442	0.000448317	0.000963969
DAG(17:2/20:3)+NH4	0.00291586	0.000880689	0.000732137	0.000922118	0.000893916	0.000623921	0.000828115	0.00142443	0.00196773	0.000623259	0.00352023	0.00159335	0.00154218	0.00216847	0.00166537	0.00193118	0.00120761	0.0022677	0.00109302	0.00212235	0.001711	0.00136102	0.000828135	0.00341343	0.003142	0.00387034	0.00179782	0.00185294	0.00215298	0.00176677	0.0037223	0.00324662	0.00201973	0.00133484	0.00219827	0.00158442
DAG(17:2/22:4)+NH4	0.0729164	0.0408634	0.0300221	0.0507858	0.0406715	0.0441759	0.0376542	0.0842422	0.119593	0.0421753	0.0736056	0.0607077	0.046788	0.0433244	0.0504944	0.0521113	0.0649837	0.0644273	0.0396389	0.0428637	0.029253	0.0721476	0.0626598	0.0628878	0.0666381	0.0611249	0.0653369	0.0709374	0.0566131	0.0569156	0.050498	0.061586	0.0658169	0.0502206	0.0354761	0.0515326
DAG(17:2/22:6)+NH4	0.302118	0.192392	0.1464	0.187412	0.181671	0.173923	0.167395	0.325767	0.458785	0.192511	0.276358	0.231743	0.197223	0.174802	0.205949	0.191904	0.202228	0.261812	0.180775	0.171845	0.143879	0.29069	0.23176	0.258455	0.264598	0.288545	0.325562	0.260157	0.288029	0.244345	0.249062	0.256584	0.248276	0.199303	0.155907	0.216373
DAG(19:1/20:3)+NH4	0.00053543	0.000390228	0.000389521	0.000491282	0.000310298	0.000372977	0.0005961	0.000627654	0.000828599	0.000588804	0.000400179	0.000215184	0.000429866	0.000577145	0.000429053	0.00059098	0.00048344	0.000554339	0.000400572	0.000651271	0.000589893	0.000543542	0.000408272	0.00084735	0.000579799	0.000315431	0.000519274	0.000423229	0.000525601	0.000401453	0.000277163	0.000573608	0.000263645	0.000298773	0.000457056	0.000449169
DAG(19:1/22:4)+NH4	0.00194914	0.00214258	0.00239212	0.00203026	0.00161695	0.0017114	0.00210615	0.0019928	0.00257114	0.00218589	0.00190275	0.00184044	0.00137731	0.00151356	0.00124591	0.00167733	0.00200686	0.00147876	0.00261993	0.00144899	0.00200538	0.00189162	0.00161726	0.00223591	0.00128102	0.00175709	0.00136394	0.00196374	0.00194257	0.000579161	0.00116714	0.00144017	0.00109697	0.00138831	0.0010062	0.00100457
MAG 17:0	2.27e-05	0.000124264	4.94e-05	3.19e-05	7.81e-05	0.000253022	0.000231107	0.000203284	0.000435044	0.000374254	0.000326617	2.54e-05	0.001017	0.000370574	0.00062043	0.000101483	9.69e-05	0.000488632	0.000200364	2.27e-05	0.000189996	0.000281236	0.000458615	0.000257423	0.00202883	0.000706675	0.00117138	0.000242814	0.000538541	0.000226065	0.0002238	4.24e-05	0.000575264	0.000886977	0.00100307	0.0015131
MAG 19:0	0.000955818	0.000266255	0.000223129	0.000369325	0.000187669	0.000307433	0.000461716	0.000677169	0.000658236	0.000381658	0.00124517	0.00066908	0.000667224	0.00112203	0.000915415	0.00010072	0.000177208	0.00243694	0.000438017	0.000137062	0.000883794	0.000903112	0.000658307	0.000455617	0.00103551	0.000239735	0.00101407	0.00111512	0.00326734	0.00101946	0.000902861	0.000130497	0.00102465	0.00121945	0.00130528	0.00172036
MAG 19:1	0.00064135	0.000389626	7.45e-05	7.78e-05	0.000315211	0.000495548	0.000458197	0.00056354	0.000752441	0.000289089	0.000310936	0.000295029	0.003119	0.003288	0.00115218	0.000287681	0.000299976	0.000838773	0.000690524	0.000135324	0.000337301	0.000680507	0.000708495	0.0004499	0.00334487	0.00226796	0.00356718	0.00223616	0.00282761	0.00438855	0.00052362	0.00014471	0.00418805	0.0030072	0.0066595	0.00408133
SM(13:0)	0.00161989	0.00130205	0.000395382	0.00100326	0.00113748	0.00184515	0.00158265	0.0013266	0.00301791	0.00173982	0.00255008	0.00118346	0.00192944	0.00159175	0.00115406	0.000925917	0.00076279	0.00293333	0.00083154	0.000390606	0.000734427	0.00333916	0.0035094	0.000421574	0.00184723	0.000929815	0.00131997	0.000682042	0.00199369	0.00232303	0.000907452	0.000450873	0.00151007	0.0013125	0.00232757	0.00217734
SM(15:0)	0.136175	0.0935231	0.0370773	0.0762217	0.0715071	0.0922592	0.111597	0.116145	0.282643	0.0870797	0.118721	0.0727557	0.0819703	0.0893946	0.0800896	0.0761247	0.0722891	0.238494	0.0487331	0.0265281	0.043071	0.166519	0.235395	0.0301043	0.112492	0.0662181	0.0925219	0.0590024	0.127074	0.0816488	0.0735989	0.0447638	0.0980291	0.0883914	0.117972	0.0978202
SM(15:1)	0.00203282	0.000913776	0.00068453	0.00099487	0.00107529	0.00110529	0.00154238	0.00160985	0.00322012	0.00112697	0.00120861	0.00103515	0.0010926	0.00112158	0.00130261	0.000884537	0.000795898	0.0033171	0.000798704	0.000524143	0.000457858	0.0025117	0.00308716	0.000589145	0.00167582	0.00106468	0.000987195	0.00111296	0.00180636	0.00155158	0.00107317	0.00082136	0.00138436	0.00129546	0.00168107	0.00169237
SM(17:0)	1.24951	0.273754	0.0612866	0.24718	0.327043	0.498871	0.521799	0.613697	2.5139	0.376033	0.396574	0.347529	0.380393	0.583086	0.469338	0.286198	0.236743	1.4678	0.101709	0.0613762	0.0885685	1.10192	1.43172	0.0634124	0.513348	0.177502	0.337528	0.15556	0.384236	0.506691	0.234837	0.0859228	0.274536	0.531344	0.685733	0.301479
SM(17:1)	0.0548125	0.00788069	0.00457221	0.00852157	0.0109421	0.0177976	0.0174884	0.0199543	0.083188	0.0128463	0.011188	0.0107676	0.0137572	0.019759	0.0169641	0.00929281	0.00824361	0.0710072	0.00647639	0.00364387	0.00376725	0.0522554	0.0486622	0.00473994	0.01805	0.00673978	0.0107738	0.00780962	0.014536	0.0212356	0.00957228	0.00483418	0.0112219	0.0142988	0.026933	0.0208701
SM(17:2)	0.00188151	0.000183317	0.000152863	0.000618225	0.000615559	0.00124949	0.00303546	0.00181936	0.00419402	0.000590749	0.00072483	0.00127036	0.000481763	0.000617116	0.00146616	0.000927885	0.00103734	0.00344041	0.000323994	0.000138657	0.000229385	0.00143143	0.00324923	0.000120143	0.00108405	0.0012129	0.00104786	0.000271146	0.00104892	0.000832342	0.000512861	0.000192758	0.000655737	0.000779794	0.00141781	0.00102212
SM(19:0)	1.68461	0.455112	0.276793	0.499517	0.753251	1.27538	0.820842	1.77639	3.75778	0.7981	0.853775	0.75141	1.08047	1.68231	1.05757	0.883965	0.79606	1.69349	0.287009	0.239656	0.217528	2.00494	1.849	0.294064	1.38212	0.534041	1.82781	0.675292	0.663518	2.08091	0.808973	0.191098	0.631215	0.878371	0.770067	1.47179
SM(19:1)	0.690028	0.166591	0.675998	0.34652	0.384097	1.1218	0.53198	1.14126	0.792529	0.492937	0.863361	0.517299	0.680071	0.971423	0.998837	0.645473	0.68154	0.549619	0.442306	0.523721	0.200439	0.836638	0.858223	0.679459	1.26284	0.658606	1.26604	1.13667	0.438166	2.47087	0.698961	0.373703	0.785052	0.61872	0.758514	1.01411
SM(21:0)	0.160045	0.0666553	0.0556838	0.0651259	0.0667397	0.0887378	0.0976097	0.154995	0.312999	0.0789522	0.0982225	0.0791246	0.0810387	0.0962816	0.0749454	0.0734138	0.0945142	0.174579	0.0504313	0.0454924	0.0433136	0.171057	0.185692	0.0602089	0.0845783	0.0759851	0.128057	0.073334	0.064977	0.120837	0.0699016	0.0463087	0.0558551	0.0751807	0.0607281	0.104934
SM(23:0)	0.180064	0.061132	0.0417212	0.0616822	0.0738406	0.228993	0.125635	0.152834	0.445735	0.153618	0.142446	0.194381	0.104578	0.175033	0.152096	0.0412753	0.0781506	0.18057	0.0806397	0.0292649	0.0362576	0.340642	0.307829	0.0383398	0.0641219	0.0628942	0.0495443	0.0781341	0.107795	0.0840453	0.02987	0.0247285	0.0790527	0.124341	0.05632	0.0443718
CER(15:0)	0.000180679	0.000135939	0.000131643	0.000967168	0.00127135	0.000852522	0.00096371	0.000575354	0.000253412	0.000267947	0.0010013	0.00203153	0.00113736	0.000991767	0.00113983	0.000690389	0.000358738	0.00014804	0.00014965	0.000196608	0.000556215	0.000167512	0.00226421	0.000153835	0.00293876	0.00161342	0.00232085	0.00034321	0.000285137	0.000450411	0.00162653	0.000107304	0.00088373	0.00850017	0.00723457	0.00122334
CER(15:1)	0.00439094	0.00269325	0.00175458	0.0126723	0.0133778	0.00863785	0.0109566	0.00662794	0.00806045	0.00332063	0.00805587	0.0226359	0.0115586	0.00906585	0.0110081	0.0088086	0.00495068	0.00306905	0.00339696	0.00236749	0.0067345	0.00386794	0.00608782	0.00149364	0.026239	0.0167485	0.019173	0.00295375	0.00422094	0.00491589	0.0202032	0.00177664	0.0134817	0.0537811	0.043023	0.0126546
CER(17:0)	0.0111998	0.00537794	0.00170199	0.0245619	0.0256705	0.0274727	0.0274429	0.0216891	0.0246021	0.00896391	0.0231809	0.0472699	0.0288627	0.0388121	0.0346844	0.0215877	0.0117362	0.0124617	0.00371126	0.00156346	0.00886025	0.0103059	0.021548	0.00152449	0.068383	0.0304812	0.0567027	0.00446294	0.0111828	0.0111671	0.034396	0.00158846	0.0266254	0.185073	0.139299	0.0468178
CER(17:1)	0.00984084	0.00654538	0.000725724	0.00693306	0.013977	0.00277268	0.0175425	0.00527034	0.0219967	0.00241198	0.00335552	0.0115075	0.00342102	0.0032533	0.00362075	0.00329745	0.00255414	0.00933601	0.00099745	0.000593723	0.00154827	0.00929618	0.0115069	0.000700175	0.003472	0.00309249	0.00436089	0.00145469	0.0039245	0.00101937	0.00663357	0.00112611	0.00214795	0.00667744	0.00538652	0.00338022
CER(19:0)	0.00661392	0.00379796	0.000555988	0.00289088	0.00641163	0.00204804	0.0129535	0.00419612	0.0263339	0.00194894	0.00227076	0.00642338	0.00205953	0.00315265	0.00197169	0.00253941	0.00156183	0.00793393	0.000903089	0.000451597	0.000788005	0.00615731	0.0073854	0.000812452	0.00324925	0.00137591	0.00268374	0.00142994	0.00309608	0.00158042	0.0021573	0.000663652	0.00141987	0.00334383	0.00428794	0.00177063
CER(19:1)	0.00277425	0.00208841	0.000822787	0.00276952	0.00397779	0.00202403	0.00607076	0.00287986	0.0081925	0.00124257	0.00265586	0.00489436	0.00212193	0.00268414	0.00217727	0.00204951	0.00128759	0.00273214	0.00133572	0.00107962	0.000883552	0.00359669	0.00314848	0.0012636	0.00276017	0.00155689	0.00241779	0.0023671	0.00236669	0.000821068	0.00298744	0.000703801	0.00138755	0.00304425	0.00291522	0.00287925
CER(19:2)	0.0587248	0.0188105	0.00315898	0.0116947	0.0211171	0.00542943	0.019147	0.0284878	0.150483	0.0178553	0.0154512	0.0142804	0.0143332	0.0077293	0.00446864	0.0091135	0.00864415	0.057198	0.00146553	0.00136017	0.0022834	0.103395	0.0340412	0.000363786	0.00689409	0.00475395	0.008208	0.00638063	0.0307968	0.00325808	0.00906215	0.00361345	0.00327336	0.000958768	0.00244161	0.00170842
CER(21:0)	0.003503	0.00244367	0.00148379	0.00328713	0.004961	0.00452538	0.0101227	0.00463713	0.0107202	0.00154875	0.00319796	0.00469179	0.00346344	0.00426496	0.00211395	0.0022405	0.0024529	0.00326318	0.00156739	0.00151726	0.00134577	0.00309281	0.00399109	0.00284347	0.00401332	0.00228128	0.00280443	0.00127498	0.00125834	0.00464937	0.00189973	0.00101982	0.001774	0.00648229	0.00575886	0.00399963
DCER(15:1)	0.000105686	3.68e-05	8.32e-05	0.00032095	0.000340537	0.000175984	0.000285265	0.00022551	0.000238316	6.37e-05	0.000161955	0.000522384	0.000241327	0.000229761	0.000293488	0.000176889	0.000140032	6.79e-05	9.1e-05	0.00022108	0.000140148	0.000112007	0.000187442	0.000301689	0.000621323	0.00034997	0.000303497	0.000295245	0.000109254	0.000146031	0.000455927	0.000114815	0.000427633	0.00100964	0.000869701	0.000319044
DCER(17:0)	0.000351548	0.000121034	5.46e-05	0.00163051	0.00121007	0.00238928	0.00159377	0.00243259	0.000421765	0.00134887	0.00154364	0.00332557	0.00350215	0.0034052	0.00467072	0.00160987	0.0015088	5.51e-05	0.000178934	1.28e-05	0.00133748	0.00040076	0.0022012	5.6e-06	0.00643919	0.00143461	0.00862509	2.87e-05	0.000549463	0.00225053	0.0019291	0.000105295	0.0073962	0.00331809	0.00247987	0.00941473
DCER(17:1)	0.000890429	0.000182025	0.000410044	0.000368794	0.000289958	0.000327819	0.000369891	0.000443032	0.000789565	0.000273607	0.000595585	0.000703595	0.000241935	0.000719305	0.000581145	0.000375285	0.00021451	0.000269001	0.000201829	0.00142597	7.3e-05	0.000450323	0.000673854	0.00196059	0.0010999	0.000134135	0.00048887	0.00271622	0.000331828	0.000160665	0.000995948	0.00034844	0.000433937	0.00316619	0.00209522	0.000577376
DCER(19:1)	0.00245123	0.000487237	0.00244969	0.00109333	0.000547717	0.000498966	0.00147798	0.00382417	0.00219863	0.00083951	0.00197308	0.000708292	0.000536021	0.00163156	0.00044639	0.000360177	0.0023748	0.00134955	0.00209976	0.0113727	0.000365363	0.00163998	0.00255033	0.0187907	0.00029988	0.000326718	0.000406326	0.0155973	0.000654606	0.000735787	0.00131331	0.00238796	0.000109551	0.000315267	0.000136287	0.000113381
DCER(19:2)	0.00162182	0.000512673	0.000165913	0.000432812	0.000613135	6.23e-05	0.000385116	0.000450543	0.00269971	0.000712788	0.000445238	0.000341793	0.000342989	9.38e-05	0.000113783	0.00012539	0.000270681	0.000968714	7.41e-05	0.000131971	0.000285516	0.00169853	0.000713262	0.00033548	0.00017245	9.43e-05	0.00012054	0.000460896	0.000737475	6.3e-05	0.000182296	0.000162578	0.000107259	4.62e-06	9.98e-06	6.11e-06
DCER(21:0)	0.000139657	4.91e-06	6.79e-05	0.000130944	0.000170275	0.000356732	8.43e-05	0.000261418	0.000155357	0.000273373	0.000271786	0.000194549	0.000355334	0.000328222	0.000443432	0.000170017	0.000329938	3.09e-05	0.000103377	0.000149855	0.000137467	0.000182017	0.000273376	0.000220833	0.000270574	0.000240318	0.000837776	0.000112424	0.000162226	0.000865178	0.000145913	9.81e-05	0.00022632	6.07e-05	0.000131105	0.000468355
DCER(23:0)	0.00118512	0.000323825	8.61e-05	0.00312599	0.00415385	0.0130763	0.00287843	0.00919875	0.000982631	0.0102455	0.0104446	0.00489946	0.0157823	0.0132877	0.0193366	0.00343117	0.00555399	0.000175676	0.000906649	0.000128857	0.00358656	0.00293209	0.00858933	0.000249996	0.0110011	0.00795482	0.0251409	0.000448841	0.00243044	0.0131506	0.00638893	0.00021473	0.0184155	0.00293146	0.00205461	0.026534
DCER(25:0)	0.000112195	6.65e-05	2.42e-05	0.000452818	0.000402304	0.0016263	0.000449552	0.00113834	9.29e-05	0.00183368	0.00170634	0.000516114	0.00258258	0.00211276	0.00254508	0.000609775	0.000968601	1.78e-05	0.000178802	1.91e-05	0.000511296	0.00012096	0.00104148	1.28e-05	0.00169398	0.000954938	0.00353756	5.18e-05	0.000296941	0.000342423	0.00105883	3.59e-05	0.00298816	0.000529464	0.000471968	0.00463965
HCER(17:0)	0.00224917	0.000625173	0.000388	0.00199571	0.00272012	0.0087688	0.0022465	0.00403341	0.00209358	0.00274813	0.00489696	0.00335754	0.00633496	0.00686778	0.0056643	0.00391532	0.00197835	0.00489719	0.000417369	0.000379488	0.000960562	0.0039853	0.00576712	0.000297983	0.0107243	0.00318164	0.00611622	0.00132987	0.00505748	0.00805269	0.00379262	0.000540662	0.018552	0.0192864	0.0235128	0.0616077
HCER(17:1)	0.00168894	0.000698686	0.00051566	0.000718764	0.000829933	0.00137571	0.00121056	0.00114292	0.00220172	0.00101576	0.000636074	0.000841486	0.00128192	0.00149391	0.00131142	0.000830083	0.000821701	0.00212187	0.000491043	0.000390636	0.000526482	0.00208652	0.00158551	0.000462993	0.000933124	0.000503888	0.000820751	0.000632778	0.000829357	0.0010046	0.000556274	0.000367672	0.000762842	0.000871955	0.00152868	0.00117032
HCER(19:0)	0.000350605	0.000194329	7.19e-05	0.00029512	0.000167914	0.000511919	0.000420331	0.000793561	0.000326578	0.000386453	0.000218467	0.000489299	0.000589553	0.000409181	0.000426262	0.000522554	0.000317323	0.0012924	4.85e-05	0.000163242	0.000156727	0.000365494	0.000561233	9.68e-05	0.000374026	0.000271078	0.000379299	0.000657094	0.00043309	0.000363768	0.000238029	0.000181356	0.00026466	0.000327686	0.000396094	0.000708575
HCER(19:1)	0.00061016	0.000773275	0.000561365	0.000662798	0.000780222	0.000498209	0.000514018	0.000467611	0.000474524	0.00060013	0.000490962	0.000573578	0.000487055	0.000487181	0.000410353	0.000431183	0.000635044	0.000481114	0.000661139	0.00065475	0.000553612	0.000350166	0.000310294	0.000646255	0.000606981	0.000609475	0.000493988	0.000587661	0.000582582	0.000623761	0.000624031	0.00059334	0.00050153	0.000556823	0.000524007	0.00057427
HCER(21:0)	0.000335249	0.000151899	0.000179461	0.000448078	0.00037902	0.00115182	0.000220294	0.000573095	0.000425014	0.000513722	0.000800195	0.000728175	0.000638227	0.000771895	0.000687121	0.000485181	0.000343066	0.000791319	7.26e-05	0.000256765	0.000388664	0.000183251	0.000480768	0.000196344	0.000608296	0.000422246	0.000758996	0.000459473	0.000464701	0.00131674	0.000582352	0.00023095	0.000448584	0.000759373	0.000918118	0.000602308
HCER(23:0)	0.0101617	0.00267308	0.00399254	0.0122004	0.0133709	0.0432041	0.011095	0.0228291	0.00650748	0.0204029	0.0263933	0.0270013	0.036829	0.0451205	0.0284209	0.0097	0.0142994	0.0138193	0.00313012	0.00356608	0.00749953	0.0228531	0.0220696	0.00324033	0.0256921	0.0165616	0.0355016	0.00907065	0.0200544	0.0641989	0.0177477	0.00493168	0.0310272	0.0438503	0.0445496	0.0396431
HCER(25:0)	0.000390638	0.000117137	7.43e-05	0.000679555	0.000744155	0.00247117	0.000705505	0.000912431	0.00011144	0.00129311	0.000889332	0.00111404	0.0032141	0.00374656	0.00193159	0.000236077	0.000451339	0.000359256	0.000226852	0.00014234	0.000439452	0.000686785	0.0013292	0.000156457	0.00208978	0.00136004	0.00205828	0.000332795	0.00103808	0.00191489	0.00119991	0.000131676	0.00450754	0.00437404	0.00504294	0.00542104
LCER(13:0)	0.00073651	0.000832825	0.00253093	0.00288831	0.000200319	0.00086879	0.00158528	0.00145536	0.000419708	0.00240987	0.00291064	8.89e-05	0.000539794	0.000219508	0.00026171	0.000407592	0.00243682	0.000417638	0.00814504	0.0061463	0.000785778	0.00219009	0.00116166	0.00232873	8.08e-05	0.00100402	0.00057858	0.00890857	0.000188328	0.000623757	0.00210327	0.00609752	3.59e-05	9.69e-05	3.76e-05	0.000128319
LCER(15:0)	0.00864505	0.0072859	0.00959074	0.011672	0.00264	0.00540737	0.00647473	0.0100548	0.00601954	0.012629	0.0155233	0.0025247	0.00502082	0.00318275	0.00479662	0.00344235	0.0118358	0.0042985	0.0145364	0.0202886	0.00762245	0.0128584	0.00759637	0.010652	0.000989609	0.00719286	0.00570696	0.0258415	0.00196951	0.00595132	0.0123338	0.0167769	0.000818911	0.00104971	0.00120875	0.00167348
LCER(15:1)	0.00249243	0.00224605	0.00462366	0.00719445	0.000698523	0.00221127	0.00365582	0.00441424	0.001599	0.00755595	0.0094245	0.00051978	0.0012635	0.000688355	0.00102261	0.000917366	0.00613102	0.00132191	0.0152372	0.0172686	0.00219367	0.00654724	0.00376409	0.00684999	0.000321433	0.00165248	0.00133427	0.0218279	0.00055605	0.00181791	0.00472629	0.0106244	0.000200769	0.000299756	0.000304583	0.000338124
LCER(17:0)	0.109237	0.0455824	0.070459	0.0857994	0.0342386	0.075993	0.0520904	0.0694765	0.0782503	0.0807361	0.101499	0.0461802	0.0528526	0.0681942	0.0772289	0.0394137	0.0703941	0.0693742	0.0693439	0.0938016	0.041809	0.120345	0.0896656	0.0597923	0.0228796	0.0810447	0.0742208	0.168605	0.0434013	0.0788759	0.0810481	0.118229	0.0164037	0.0228235	0.0270511	0.0427919
LCER(17:1)	0.106083	0.0425879	0.0652523	0.0953028	0.022536	0.0629955	0.05823	0.0703739	0.0576643	0.0978845	0.118739	0.0240541	0.0448094	0.046982	0.0532573	0.03064	0.0774774	0.0585396	0.0836061	0.102488	0.036932	0.126475	0.0984872	0.0613904	0.0134245	0.0650948	0.0474077	0.183946	0.0315844	0.0678968	0.0873912	0.1063	0.00884151	0.0119694	0.0159211	0.0323943
LCER(17:2)	0.0205744	0.00592416	0.00189937	0.00452818	0.00515438	0.0034284	0.0068436	0.0122058	0.0201372	0.00630819	0.00689895	0.00592264	0.00623047	0.00664139	0.00246139	0.00299403	0.00722148	0.0165631	0.00166099	0.00171374	0.00153316	0.0263404	0.0105176	0.00147787	0.00344212	0.00256484	0.00895942	0.00309415	0.00654999	0.00638104	0.0066859	0.00252736	0.00527133	0.00171712	0.00498805	0.00418043
LCER(17:3)	0.00336184	0.000695065	0.00042268	0.00112806	0.00154668	0.00748249	0.00150071	0.00228287	0.00108555	0.0025932	0.00192118	0.00243519	0.00711835	0.0103773	0.00482105	0.000828697	0.00099506	0.00464276	0.000277619	0.000252276	0.000864109	0.00525202	0.00327078	0.000314678	0.00644822	0.00174502	0.00301481	0.000892055	0.00314735	0.00657924	0.00162908	0.000431706	0.0187956	0.00731159	0.0145142	0.0365321
LCER(19:0)	0.0312654	0.0156456	0.0378301	0.0255485	0.0117119	0.0264423	0.0126119	0.0218786	0.0283863	0.0323433	0.0258659	0.013606	0.0181628	0.0150048	0.0154483	0.0142716	0.0298188	0.0158121	0.0351908	0.0461454	0.0144731	0.0347977	0.0172729	0.0238672	0.00884048	0.0318728	0.0221649	0.0606478	0.0141753	0.0261187	0.023578	0.0761477	0.00441629	0.00792085	0.00637239	0.0143025
LCER(19:1)	0.0922727	0.0413261	0.0807568	0.074333	0.0323679	0.0607574	0.0377066	0.0666997	0.069728	0.086916	0.0886025	0.0364308	0.041016	0.0402534	0.0423173	0.0355984	0.0898638	0.0470022	0.0985208	0.146231	0.0403252	0.0974014	0.0718531	0.0810881	0.0182604	0.0662703	0.0521173	0.207754	0.0492421	0.0668561	0.0714262	0.167199	0.00938278	0.0183714	0.0159322	0.0308213
LCER(19:2)	0.0149638	0.0073497	0.00264876	0.00455695	0.00597819	0.00317278	0.00615385	0.00868396	0.0312014	0.00612894	0.00585605	0.00460033	0.00438238	0.00363517	0.0022736	0.00321435	0.00378709	0.0112135	0.00249177	0.00186004	0.00148113	0.0227808	0.0095695	0.00221675	0.0025002	0.00138812	0.00412886	0.00438033	0.00776378	0.00321383	0.00417541	0.00351593	0.00346861	0.00163832	0.0027173	0.00195584
LCER(21:0)	0.00193731	0.000791439	0.00554565	0.00174266	0.000382103	0.00168139	0.000258281	0.00248015	0.00680417	0.00275467	0.00254654	0.000594555	0.000784435	0.000641611	0.000569717	0.00256865	0.00457726	0.000983795	0.00331234	0.00505632	0.00177397	0.00239014	0.000547257	0.00244324	0.00044458	0.00251709	0.00193644	0.00659684	0.00124081	0.00172329	0.00204979	0.0108685	0.000130242	0.000292075	0.000270715	0.000717486
LCER(23:0)	0.000275719	0.000109215	0.000920787	0.000262849	3.72e-05	0.000230424	2.34e-05	0.000275781	0.000860744	0.000311443	0.000328342	8.07e-05	9.15e-05	4.5e-05	0.000106268	0.000618135	0.000965468	7.96e-05	0.000473393	0.000872578	0.000477624	0.000208613	1.42e-05	0.000421894	9.12e-05	0.000466148	0.000326958	0.00150672	0.000183647	0.000390155	0.000296237	0.00233231	9.52e-05	5.82e-05	3.13e-05	0.000156956
TAG42:0-FA13:0	0.000336536	0.000472391	0.000209014	8.25e-05	0.00018565	0.000387787	0.000220886	5.02e-05	0.000406376	0.00043759	0.00040672	0.000379885	0.000272489	0.000367991	9.69e-05	0.00024633	0.000355341	0.00015249	0.000380684	0.000106661	0.000346751	0.000317549	0.000298705	0.000288212	0.000159457	0.000257573	0.000296743	8.95e-05	0.000292392	6.69e-05	0.000348233	9.2e-05	0.000355353	0.000189036	0.000405064	0.000292999
TAG43:0-FA13:0	0.000345832	0.00112917	0.000376115	0.000751258	0.000495277	0.000660261	0.00171825	0.00245354	0.000387839	0.000958065	0.000927528	0.000638326	0.000558381	0.000492827	0.00031886	0.000527412	0.00159175	0.000369962	0.00164067	0.000334153	0.0008328	0.000529962	0.000673764	0.000945622	0.000302492	0.000547676	0.00046386	0.000553316	0.000339431	0.000826586	0.000655259	0.00050872	0.000361961	0.000467485	0.000583052	0.000339188
TAG44:0-FA13:0	0.000257883	0.000576594	0.000174901	0.000216814	0.000381512	0.000504252	0.000311092	0.000503065	0.000435575	0.000320583	0.000448202	0.000676866	0.000506856	0.00042533	0.00025809	0.000315923	0.000231483	0.000256501	7.82e-05	1.27e-05	0.000351206	0.000287795	0.000314998	0.0001659	0.000343672	0.000372927	0.000445405	5.21e-05	0.000272007	0.000437922	0.000220881	0.000139511	0.000225569	0.000390707	0.000640508	0.00029183
TAG45:0-FA13:0	0.000188966	0.000869342	4.82e-05	0.000369581	0.000428527	0.000677361	0.0011538	0.00200847	0.000354948	0.000530868	0.000518304	0.000463501	0.00042833	0.000361889	0.000220469	0.000316455	0.000680677	0.000260821	0.000665041	2.65e-05	0.00054369	0.000252713	0.000452941	0.000695682	0.00026201	0.000434133	0.000289848	0.000532035	0.000292026	0.000863362	0.000585244	0.000282919	0.000274357	0.000450685	0.00051641	0.000401714
TAG45:1-FA13:0	0.000347638	0.00211265	0.000720595	0.00172994	0.000442728	0.000515816	0.00383707	0.00775225	0.000305633	0.00185147	0.00195933	0.000474882	0.000472394	0.000314419	0.000257651	0.000543913	0.00613851	0.000314075	0.00536438	0.00418936	0.00163431	0.00108807	0.00165899	0.00601122	0.00020495	0.000570432	0.000624677	0.0050986	0.000347426	0.0011843	0.00101689	0.00195304	0.000176198	0.000325107	0.000201101	0.000257334
TAG46:1-FA13:0	9.76e-05	0.000413644	0.000299019	0.000344353	4.47e-05	9.68e-05	0.000800879	0.000805746	1.95e-05	0.00020644	0.000536759	5.12e-05	6.28e-05	8e-05	4.45e-05	6.49e-05	0.00126838	7.69e-05	0.00175187	0.00158397	0.000443258	0.00021926	0.000556954	0.00171555	2.71e-05	0.000189339	0.000152963	0.00127947	3.07e-05	9.61e-05	0.000263966	0.000706903	1.57e-05	7.43e-06	3.1e-05	2.48e-05
TAG47:1-FA13:0	0.00114902	0.00523842	0.00424856	0.00627737	0.000510024	0.00140959	0.0127939	0.0244724	0.000499843	0.003715	0.00803516	0.000339134	0.000820724	0.000747199	0.000625362	0.00145382	0.0257256	0.000771857	0.0247823	0.0243069	0.00430918	0.00261384	0.00748152	0.0576473	0.000421264	0.00260594	0.00197743	0.0260853	0.000640471	0.00250255	0.00365812	0.0117278	0.000299741	0.000304931	0.000277315	0.000405885
TAG47:2-FA13:0	0.000707966	0.00235593	0.00655229	0.008193	0.000331436	0.00143027	0.0171459	0.014868	0.000317722	0.00534485	0.00875854	0.000210915	0.000419489	0.000423597	0.000436648	0.000655796	0.0243841	0.000377756	0.0577586	0.0243042	0.00270023	0.0022946	0.00845154	0.0806562	0.000158613	0.00184774	0.000846584	0.0154933	6.87e-05	0.00224957	0.00188332	0.00944267	0.000149503	0.000154888	0.000164145	0.000143122
TAG47:3-FA13:0	6.06e-05	4.04e-05			1.76e-05	5.76e-05	0.000400926	2.83e-05	1.82e-05	0.000168667		5.91e-06	3.45e-05	2.26e-05		6.19e-05		2.97e-06					0.000621901	0.00294344		9.39e-05	2.23e-06		3.36e-06		0.00022127		2.55e-06	1.64e-06	7.85e-06	1.38e-06
TAG49:2-FA13:0	0.000913444	0.00286759	0.00608624	0.00460336	0.000322468	0.00111129	0.011213	0.0269069	0.000566493	0.00394438	0.00796592	0.000282005	0.000610869	0.000587931	0.000634448	0.00127055	0.0256697	0.000591946	0.030519	0.0419575	0.00304965	0.00272811	0.00703565	0.078158	0.00027283	0.00208379	0.00160828	0.0400384	0.000514311	0.00177153	0.00236639	0.0106492	0.000139459	0.000197302	0.00015618	0.00019203
TAG49:3-FA13:0	0.0011671	0.00319203	0.0118867	0.0089347	0.000389552	0.00145692	0.018928	0.0372564	0.000524003	0.00593352	0.0178864	0.000298064	0.000789289	0.000649543	0.000613365	0.00133263	0.0466592	0.000750347	0.0672728	0.0982506	0.00308825	0.00313179	0.0145963	0.181204	0.000227083	0.00279823	0.00129655	0.0808966	0.000608039	0.00208404	0.00373196	0.0304661	0.000142375	0.00018648	0.00031439	0.000215369
TAG49:4-FA13:0	0.000408011	0.000667179	0.00728588	0.00452119	0.000114975	0.000520431	0.00970095	0.00987172	0.000147103	0.00192459	0.00634494	7.41e-05	0.000167226	0.000124313	0.000170116	0.000385061	0.0173722	0.000237326	0.0793494	0.113855	0.000738105	0.00116904	0.00723345	0.103356	7.78e-05	0.000958485	0.000266752	0.103315	0.000195543	0.000446309	0.00148992	0.0240527	5.92e-05	4.75e-05	0.000127447	6.82e-05
TAG49:5-FA13:0	2.79e-05	4.89e-05	8.06e-05	5.01e-05	1.14e-05	1.74e-05	0.000232322	0.000195166	1.62e-05	6.3e-05	0.00010428	1.94e-05	2.13e-05	1e-05	7.76e-06	6.41e-06	0.000412985	1.17e-05	0.000867233	0.00148232	3.57e-05	2.05e-05	5.16e-05	0.00105081	3.4e-06	5.41e-06	1.13e-05	0.000447858	2.06e-06	5.45e-06	7.38e-05	0.000123008	3.75e-06	1.61e-06	2.19e-06	1.29e-05
TAG51:4-FA13:0	3.9e-05	0.00014111	0.000406066	0.000228869	2.09e-05	3.77e-05	0.000684701	0.00124282	2.45e-05	0.000176224	0.000486754	9.55e-06	3.63e-05	0.000107297	1.82e-05	6.47e-05	0.0011299	1.16e-05	0.00122403	0.00160592	0.000176397	9.88e-05	0.000522959	0.00273614	2.22e-05	6.88e-05	7.66e-05	0.0026813	3.4e-05	0.000266231	0.000149833	0.000964562	5.93e-05	1.3e-05	4.77e-05	5.36e-05
TAG43:1-FA15:0	0.000303217	0.00198646	0.000410844	0.00305392	0.000414927	0.00041105	0.00497127	0.00432669	0.000282432	0.00173085	0.00183715	0.000434503	0.000479927	0.000184789	0.000193725	0.000453881	0.0031167	0.000381521	0.00557732	0.00200084	0.0013314	0.00108211	0.00108529	0.00272648	0.000126417	0.000459316	0.000505391	0.0023292	0.000208286	0.000849547	0.00136052	0.000917335	0.00014453	0.000330319	0.000195549	0.000159287
TAG43:2-FA15:0	0.000150092	0.0012254	0.000125579	0.00250416	9.68e-05	0.000105095	0.00491649	0.00181502	9.35e-05	0.00098133	0.000617165	9.39e-05	0.000111228	4.61e-05	5.9e-05	0.000188421	0.000920652	0.000169072	0.00371822	0.00106955	0.0006398	0.000670549	0.000775392	0.00115981	2.7e-05	0.000223133	0.000160241	0.0010686	3.1e-05	0.000147201	0.00070922	0.000414395	8.34e-06	3.77e-05	3.33e-05	4.02e-05
TAG44:0-FA15:0	0.000728409	0.00176907	0.000338355	0.000738831	0.00110774	0.0011332	0.00111362	0.0011032	0.000998396	0.00124999	0.00104494	0.00131591	0.00105939	0.00129835	0.000765369	0.000915597	0.00137086	0.000611332	0.00129285	0.000143234	0.000811858	0.000913235	0.000868944	0.000549373	0.000595186	0.0010233	0.000635743	0.000289381	0.000767731	0.000930176	0.000756935	0.000435434	0.000730827	0.00113351	0.00140065	0.00084205
TAG45:0-FA15:0	0.00137846	0.00638401	0.000800231	0.00246844	0.00268003	0.00292744	0.007079	0.0105088	0.0022647	0.00315725	0.00280725	0.00304413	0.00250765	0.00166247	0.00157631	0.00193323	0.00465757	0.00142584	0.00526409	0.00129983	0.00351051	0.0020418	0.00224953	0.00556795	0.00163172	0.0024149	0.00233577	0.00249315	0.00140748	0.00307511	0.002601	0.00179617	0.00141433	0.00239277	0.00270305	0.00188836
TAG45:1-FA15:0	0.00108908	0.00682855	0.00225085	0.00612631	0.00134503	0.00179768	0.0121312	0.0170459	0.000761811	0.00481428	0.00651306	0.00122138	0.00127517	0.000790473	0.000719905	0.00130949	0.0131552	0.000987335	0.0219596	0.00824622	0.00421643	0.0028021	0.00301996	0.0157257	0.000712616	0.00164241	0.00134995	0.0117246	0.000713628	0.00291263	0.00307318	0.00489963	0.000564567	0.00112944	0.000687173	0.000605134
TAG45:2-FA15:0	0.000232363	0.0014801	0.000967473	0.00287035	0.000228463	0.000375066	0.0067232	0.00319057	0.000139678	0.00142407	0.00193739	0.000171417	0.000218676	0.000162711	0.000106398	0.000218255	0.00290123	0.00021302	0.0186907	0.00635915	0.000937565	0.000802735	0.00124125	0.00679224	6.72e-05	0.00052087	0.000283071	0.00650313	0.000100202	0.000717889	0.000683119	0.00275871	4.81e-05	8.97e-05	9.99e-05	7.94e-05
TAG46:0-FA15:0	0.000804946	0.00216813	0.000519539	0.000834051	0.00161551	0.00162558	0.00137873	0.0015317	0.00136024	0.00112739	0.00134522	0.00167624	0.00121183	0.000621498	0.00093383	0.000892478	0.00128514	0.000957341	0.0014031	0.000598473	0.00126661	0.000939031	0.0008949	0.00065885	0.00105931	0.00128173	0.000892533	0.000466565	0.00095968	0.00112125	0.000861588	0.000390077	0.00121386	0.00170101	0.0018958	0.00112815
TAG46:1-FA15:0	0.000416536	0.00182775	0.000415285	0.000940172	0.0008923	0.000576836	0.00143063	0.00204418	0.000623138	0.000864927	0.000855913	0.000714501	0.000757688	0.000474303	0.000516276	0.000592066	0.00115376	0.000533342	0.00129673	0.000568934	0.00113087	0.000549484	0.000660154	0.0024914	0.00047488	0.000609381	0.000467477	0.00112378	0.000540369	0.000795438	0.000610002	0.00045201	0.000491993	0.000822475	0.000652535	0.000524289
TAG47:0-FA15:0	0.00298567	0.014035	0.0127961	0.0173849	0.00232507	0.00780579	0.0142758	0.0393547	0.00278311	0.0138992	0.0161523	0.00346708	0.00299568	0.00201415	0.00187391	0.00298477	0.0372462	0.00209415	0.0796286	0.0641123	0.00961421	0.00761142	0.0108533	0.138291	0.00220887	0.00806819	0.00439505	0.0799549	0.00176136	0.00568902	0.01043	0.0324733	0.00180083	0.00230606	0.00267462	0.00262301
TAG47:1-FA15:0	0.00499391	0.0335396	0.0158807	0.0312743	0.00286933	0.00584059	0.0609995	0.103942	0.00274766	0.0239346	0.0379336	0.00248888	0.00425937	0.00282239	0.00240648	0.0051008	0.0858067	0.00393402	0.120771	0.138761	0.0228858	0.0141837	0.0213515	0.257944	0.00190739	0.00680823	0.00711905	0.142522	0.00191199	0.0074482	0.0154902	0.0401538	0.00134619	0.0018023	0.0014779	0.00150375
TAG47:2-FA15:0	0.000451436	0.00210381	0.00137249	0.00277499	0.000334546	0.000468476	0.00445865	0.00325849	0.000110253	0.00122803	0.00227317	0.00022137	0.00026001	0.000279432	0.000191098	0.000408628	0.0056191	0.0003153	0.0107268	0.0089939	0.00149915	0.000943618	0.00250217	0.0189209	0.000192217	0.000642836	0.00042353	0.0141376	0.000226567	0.000596401	0.00114659	0.00334273	0.000188307	0.000229206	0.000295839	0.000209576
TAG47:3-FA15:0	0.000167563		0.00166847	0.00223471	3.43e-05	0.000172361	0.00260597	0.00153969	5.55e-05	0.000884285	0.00115803	1.2e-05	7.82e-05	5.03e-05	3.86e-05	0.000174087	0.00249033	2.28e-06	0.0083864	0.00580911	0.00023019	0.000310535	0.00173926	0.0252633	1.78e-05	0.00025092	3.27e-05			0.000201912	0.000636735	0.00266383	2.49e-06	1.35e-06	3.39e-05	3.1e-05
TAG48:0-FA15:0	0.000442861	0.00108408	0.00049398	0.000636937	0.000440407	0.000888273	0.00102936	0.0022758	0.000578761	0.00103026	0.0013803	0.000634368	0.000497687	0.000555254	0.000276647	0.000793692	0.00219411	0.000329247	0.00375713	0.00144668	0.000832771	0.000436508	0.000679477	0.00262817	0.000368414	0.000635022	0.000379607	0.00286955	0.000446261	0.000836572	0.000549881	0.000928617	0.00051559	0.000563871	0.000912772	0.00049099
TAG49:1-FA15:0	0.0226768	0.0871359	0.115144	0.110444	0.00589263	0.0205078	0.230735	0.406063	0.00914158	0.0793573	0.145371	0.00605575	0.0113225	0.0105264	0.0122963	0.0169008	0.434054	0.0115892	0.585958	0.992088	0.0677684	0.0503577	0.0968785	1.87395	0.00456069	0.0481886	0.0295524	1.10166	0.00784551	0.0261335	0.0620835	0.30509	0.00302962	0.00396972	0.00408621	0.00517682
TAG49:2-FA15:0	0.0216862	0.0730191	0.103707	0.114205	0.00552075	0.0227317	0.238504	0.346273	0.00701278	0.0742575	0.149662	0.00418355	0.00956022	0.00979379	0.0108703	0.0135513	0.342009	0.0110553	0.590156	0.868401	0.058594	0.0470742	0.0845747	1.51496	0.00307071	0.0378133	0.0216944	0.920706	0.00605447	0.0252614	0.0539689	0.264679	0.00289314	0.0030306	0.0034349	0.00449563
TAG49:0-FA15:0	0.0018819	0.0081593	0.00884197	0.0106394	0.000801452	0.00341445	0.00336515	0.0140434	0.00121735	0.0105471	0.00641705	0.000915004	0.00211771	0.00180483	0.00102434	0.00195034	0.024452	0.00114499	0.0424553	0.032269	0.00638249	0.00644963	0.00401114	0.0643185	0.0010727	0.00695201	0.00300633	0.0477054	0.00140953	0.00462585	0.0055776	0.0223471	0.000944009	0.000919995	0.00137345	0.00144683
TAG49:3-FA15:0	0.00509134	0.0186685	0.0338329	0.0454768	0.00123057	0.004162	0.0765381	0.105336	0.00171129	0.0254041	0.0617141	0.000843218	0.00231423	0.00203592	0.00225127	0.00339875	0.117512	0.00273092	0.201387	0.413851	0.0145714	0.014913	0.0296399	0.73441	0.000717768	0.00696556	0.00364203	0.423604	0.00128817	0.00524564	0.0180028	0.0959019	0.000479279	0.000519874	0.000776015	0.00072835
TAG49:4-FA15:0	0.000358759	0.00103542	0.00406052	0.00490399	7.87e-05	0.000274604	0.00582886	0.00763052	0.000130459	0.0018557	0.00454787	6.68e-05	0.000111833	6.82e-05	0.000107583	0.000265175	0.0125287	0.000172705	0.0347924	0.111335	0.000726995	0.00105775	0.00339174	0.108426	7.87e-05	0.000438688	0.000186032	0.110276	8.91e-05	0.000347985	0.00142553	0.015008	2.7e-05	2.69e-05	7.2e-05	4.83e-05
TAG50:1-FA15:0	0.000135863	0.00117184	0.000437479	0.000720762	0.000138927	0.000268295	0.00231007	0.00230858	0.000150239	0.000458812	0.0010278	0.000135605	0.000169349	0.000194364	0.000122207	0.000209044	0.00236176	0.000217901	0.0023658		0.000659491	0.000318959	0.000661377	0.0103835	0.000144938	0.000271679	0.000209201	0.0023204	0.000134464	0.000213752	0.000252803	0.000947189	0.00012319	0.000219547	0.000256293	0.000210159
TAG51:2-FA15:0	0.0446981	0.12094	0.187129	0.194275	0.0112037	0.0272779	0.395365	0.717825	0.0173906	0.117035	0.281027	0.0120261	0.020209	0.0193173	0.0239769	0.0297117	0.605311	0.0215181	0.877528	1.9904	0.105173	0.091586	0.239776	5.01996	0.00758099	0.0696843	0.0548906	1.97248	0.0176558	0.0390004	0.106438	0.41492	0.00459465	0.00563272	0.00584618	0.00787994
TAG51:3-FA15:0	0.0497624	0.0896303	0.212312	0.194582	0.012603	0.0419107	0.470758	0.53136	0.0151563	0.112646	0.338426	0.0109004	0.0193369	0.0213993	0.0258219	0.0285942	0.508948	0.0249014	1.22268	2.04144	0.0805507	0.0853013	0.316505	4.9384	0.00615476	0.0758105	0.0429672	2.16781	0.0215607	0.0401507	0.134883	0.508525	0.00532092	0.00605404	0.00773302	0.0100294
TAG51:4-FA15:0	0.0152788	0.0213986	0.101418	0.0823951	0.00342549	0.0134668	0.213016	0.132182	0.00407054	0.0314892	0.116409	0.00269898	0.00554673	0.00524562	0.00676591	0.00823182	0.172076	0.00816474	0.572226	1.02374	0.0199118	0.0257168	0.126861	2.05018	0.0017521	0.0262807	0.00801554	1.07236	0.00590366	0.0124479	0.0425375	0.269604	0.00181561	0.00178436	0.00284926	0.00352257
TAG51:1-FA15:0	0.00625693	0.0217878	0.046027	0.0324964	0.00197815	0.00589727	0.0432719	0.0928728	0.00431586	0.0267956	0.031237	0.00194995	0.00476323	0.00387383	0.00347999	0.0074218	0.119689	0.00358985	0.148309	0.256394	0.0173436	0.0171173	0.0172945	0.544476	0.00216681	0.0162744	0.00859858	0.31796	0.00210436	0.00813148	0.0129873	0.0947554	0.000951972	0.0013652	0.00182377	0.00173931
TAG52:2-FA15:0	0.00020289	0.000545262	0.000765668	0.000517453	5.08e-05	0.000135952	0.00142332	0.00208314	0.000137941	0.00034066	0.00089832	7.02e-05	0.000103054	0.00010698	5.55e-05	0.000142596	0.00163506	0.000123896	0.00461964	0.00788619	0.000482889	0.000206797	0.00060637	0.0139872	7.22e-05	0.000106487	0.000242741	0.00450619	0.000100036	0.0002483	0.00050247	0.000803854	7.48e-05	3.73e-05	0.000111634	0.000117648
TAG52:4-FA15:0	0.000368109	0.000421748	0.00124101	0.000733787	0.000100455	0.00022829	0.0025159	0.00541626	0.000141827	0.000870199	0.00331463	0.000153722	0.000232333	0.000132709	0.000166937	0.000140211	0.00460677	0.000180897	0.00976964	0.0200741	0.000438031	0.000668558	0.00138641	0.0373271	4.85e-05	0.00043731	0.000364141	0.0213306	0.00013482	0.000315623	0.000669088	0.00429784	5.25e-05	3.29e-05	5.92e-05	0.000144471
TAG53:2-FA15:0	0.00512649	0.00914071	0.0436501	0.019449	0.000852827	0.00257185	0.0142668	0.0947478	0.00525292	0.00990461	0.0252866	0.000946501	0.00200282	0.00253895	0.00221468	0.00686702	0.105312	0.00186999	0.112076	0.241838	0.0121183	0.00772444	0.0141665	0.584702	0.00104404	0.00883432	0.0055127	0.295025	0.00253252	0.00603175	0.0134783	0.0960512	0.000477826	0.000413994	0.000754851	0.00146843
TAG53:4-FA15:0	0.00156076	0.0035888	0.00770518	0.00774869	0.000434692	0.00103578	0.0154551	0.0156438	0.000629431	0.0035849	0.0105093	0.000373594	0.00102625	0.00136715	0.000928676	0.00147391	0.0167014	0.000803864	0.0326416	0.0611693	0.0039892	0.00264146	0.00758099	0.151661	0.000399796	0.00300197	0.00170936	0.0754161	0.000654226	0.0032328	0.00455885	0.0205567	0.000352073	0.000354503	0.0012126	0.00180297
TAG53:5-FA15:0	0.000835726	0.00282924	0.00227124	0.00234571	0.000120311	0.000631241	0.00636243	0.00994248	0.000339309	0.00165218	0.00366757	0.000178628	0.000152952	0.000969026	0.000504533	0.000731767	0.00718782	0.000597481	0.00726162	0.0262285	0.00134531	0.00171179	0.00321027	0.072596	0.000249897	0.00133625	0.000521131	0.0307097	0.000250905	0.00135615	0.00265615	0.0050063	0.000366659	0.000403846	0.000502538	0.00109176
TAG53:3-FA15:0	0.00272232	0.00557483	0.0223847	0.0128902	0.000623996	0.00192038	0.019804	0.050194	0.00204529	0.00606018	0.0180059	0.000616616	0.00157946	0.00163307	0.00126457	0.00372279	0.0477745	0.00108832	0.0722049	0.126237	0.00690416	0.00445147	0.0126749	0.289877	0.000568347	0.00601816	0.00338032	0.150424	0.0016215	0.00357761	0.00910191	0.0539796	0.000489204	0.000494018	0.000800403	0.00121186
TAG54:0-FA15:0	0.000150902	0.000208362	9.67e-05	0.000322901	0.000200755	0.000324353	8.76e-05	0.000278031	0.000264979	0.000478461	0.000201196	0.000229698	0.000301958	0.000241732	0.000189244	0.000109722	0.000444975	0.00014775	0.000489483	0.000556288	0.000249369	0.00030687	7.6e-05	0.000339931	0.000139573	0.000239447	0.000178139	0.000255938	0.000158694	0.000261129	0.000276811	0.000281447	0.000104207	0.000171083	0.000328134	0.000197875
TAG55:0-FA15:0	0.000296816	0.000511389	0.000429681	0.00059371	0.000515848	0.000717879	7.56e-05	0.000525009	0.000485345	0.00115143	0.00040932	0.000516223	0.000877365	0.000848096	0.000399316	0.000219587	0.00159377	0.000273642	0.000645881	0.000787962	0.000455486	0.000642249	0.00012957	0.00246321	0.000375506	0.000450162	0.000458918	0.00206437	0.000539806	0.000907127	0.000593707	0.00190237	0.00033608	0.000590444	0.000911803	0.000586164
TAG55:6-FA15:0	0.000850907	0.000709237	0.000501724	0.000842399	0.000200121	0.000524997	0.00145443	0.0091989	0.000390545	0.000300363	0.00388605	0.000159226	0.000583166	0.0025188	0.00181708	0.000664509	0.00814515	0.000217941	0.00398521	0.00911041	0.00131144	0.000556644	0.000821787	0.048918	0.000714639	0.00100756	0.0027251	0.0226597	0.000445493	0.00268684	0.00126659	0.00259327	0.000222812	0.000230443	0.000303861	0.000369262
TAG55:7-FA15:0	0.000578233	0.000560214	0.000922519	0.0008319	0.000173155	0.000881916	0.00278168	0.00743235	0.000290003	0.000741265	0.00433786	0.000261958	0.000537859	0.00152931	0.00132796	0.000320021	0.00903423	0.0001929	0.00447155	0.0126609	0.000862209	0.000505546	0.00142409	0.0457583	0.000524418	0.000765171	0.00167507	0.0182192	0.000363195	0.00263393	0.00113906	0.00271464	0.000262689	0.000267929	0.000184812	0.000319792
TAG57:10-FA15:0	0.000120492	5.65e-05	3.56e-05	0.00033937	4.4e-05	6.93e-05	0.000233844	0.00407091	6.8e-05	0.000210522	0.000388946	3.95e-05	0.000115527	0.000147371	9.65e-05	0.000131131	0.000427971	6.62e-05	0.000409129	0.00021405	0.000145112	0.000141497	8.36e-05	0.00140006	0.000126098	5.43e-05	0.0001432	0.000714658	7.03e-05	0.000896519	0.000115335	0.000214017	0.000154952	3.92e-05	5.49e-05	0.000233636
TAG45:1-FA15:1	0.000344223	0.000773449	0.000267766	0.00077725	0.000598993	0.0003671	0.00123305	0.00198686	0.00027316	0.000838329	0.000439434	0.000604789	0.000465788	0.000125971	0.00011841	0.00032928	0.00219621	1.5e-05	0.00489987	0.00168572	0.000687237	0.000474526	0.000463347	0.0168959	0.000222501	0.000334623	0.000244168	0.000413117	0.000262317	0.000611566	0.000663302	0.000389078	0.000201313	0.000554227	0.000238709	0.000157301
TAG46:1-FA15:1	0.000205969	0.000257546	0.000132133	0.000142542	0.000345461	0.000379818	9.75e-05	0.000285575	0.000271296	0.000200134	0.000290124	0.000354781	0.000270776	0.00023879	0.000212677	0.000204896	0.000177409	0.000182047	0.000332609	0.000128886	0.0002526	0.000118135	0.000262152	0.000312727	0.000213642	0.00015495	0.000133198	0.000201461	0.00017161	0.000256577	0.000171474	9.95e-05	0.000205322	0.000334796	0.00028602	0.000200676
TAG46:2-FA15:1	0.000169629	0.000270994	0.000169841	0.000149226	0.00028194	0.000183248	0.000167068	0.000306202	0.00015479	0.000239214	0.000185117	0.000195346	0.00012236	0.000127674	0.000109948	8.78e-05	0.000410017	0.000110343	0.000206593	0.000522855	0.000170567	0.000109802	0.000235	0.00030111	0.000103057	0.0001626	0.000111413	0.000630578	0.000117361	0.000134181	0.000180595	0.000128751	8.62e-05	0.000143698	0.000118889	8.87e-05
TAG47:1-FA15:1	0.000865758	0.00206057	0.00520511	0.00381286	0.000704096	0.00105481	0.00502146	0.0108789	0.000454907	0.00235889	0.00654424	0.000570761	0.000596126	0.000450601	0.000430325	0.000480803	0.0139407	0.000507489	0.0395831	0.0267386	0.00188386	0.0017071	0.00333236	0.0522652	0.000253878	0.00211401	0.00114931	0.0263607	0.000355957	0.00169211	0.00207492	0.0139754	0.000204849	0.000338801	0.000329997	0.000397816
TAG47:2-FA15:1	0.00114811	0.00359034	0.00865324	0.00949709	0.00084184	0.00120199	0.0110844	0.0297174	0.000604886	0.00728034	0.0146267	0.000733476	0.000965153	0.000620473	0.000587859	0.000862664	0.0365617	0.000701031	0.0851892	0.0929351	0.0037284	0.00387383	0.00782126	0.166761	0.000435779	0.00208714	0.00128325	0.0881548	0.000433278	0.00190928	0.00306638	0.0201902	0.000250494	0.000391587	0.0002682	0.000377573
TAG47:3-FA15:1	0.000205796	0.000396288	0.00179569	0.0015705	0.000102784	0.000185548	0.0018809	0.00279102	8.07e-05	0.000846772	0.002396	7.11e-05	0.000124302	8.22e-05	6.09e-05	7.59e-05	0.0041417	8.68e-05	0.0278626	0.0279557	0.000433604	0.000386368	0.00100654	0.0333925	3.13e-05	0.000343063	0.000139647	0.025873	8.84e-05	0.000151949	0.000624704	0.00542381	2.19e-05	3.44e-05	3.31e-05	2.41e-05
TAG49:2-FA15:1	0.00438488	0.0105	0.0376501	0.0227829	0.00164057	0.00417662	0.034812	0.0981686	0.00217851	0.0149589	0.045601	0.00176408	0.00226379	0.00216212	0.00257394	0.00269573	0.12909	0.0024983	0.191081	0.326056	0.0107806	0.0104236	0.0267633	0.558896	0.00109866	0.00994944	0.00648474	0.350596	0.00186139	0.00652818	0.0132126	0.0898141	0.000461415	0.000750296	0.000736219	0.001266
TAG49:3-FA15:1	0.00408985	0.00932946	0.038071	0.02626	0.001123	0.00345989	0.0425072	0.112061	0.00149372	0.0170988	0.0531515	0.00105226	0.00186952	0.00166213	0.00178675	0.00215639	0.132557	0.00200312	0.246971	0.478566	0.00941908	0.0106635	0.0263935	0.690941	0.00060648	0.00761461	0.00365554	0.456797	0.00132482	0.00566502	0.0117669	0.104745	0.00042663	0.000498371	0.000623432	0.00102865
TAG49:1-FA15:1	0.000285245	0.000568379	0.0019499	0.00132131	0.000144271	0.000311098	0.00123113	0.00249858	0.000191491	0.0010034	0.0017981	0.000184136	0.000228693	0.000236365	0.000149934	0.000190956	0.00585016	0.000147364	0.00930126	0.00908273	0.000638393	0.0007636	0.000752094	0.0178389	0.000204454	0.000628673	0.000423297	0.0110301	0.000183162	0.000647542	0.000512945	0.00430198	0.000143774	0.000125431	0.00015835	0.000112834
TAG49:4-FA15:1	0.000609275	0.00135613	0.0077797	0.00709527	0.00014991	0.000391129	0.00869776	0.0195768	0.000212013	0.00336279	0.0112524	0.000143111	0.000267045	0.000172666	0.000179919	0.000308337	0.0279064	0.000324296	0.0967194	0.243537	0.00063852	0.00225817	0.00504047	0.223311	5.35e-05	0.000926963	0.000468968	0.239136	0.000216067	0.000578685	0.00248897	0.0329665	2.59e-05	5.85e-05	6.44e-05	0.00011279
TAG49:5-FA15:1	0.00339054	0.0056973	0.0220262	0.0110888	0.0016399	0.0033796	0.0231752	0.0510881	0.00208829	0.00851711	0.0299278	0.00172694	0.00211466	0.00203886	0.00228114	0.002115	0.0557163	0.00185992	0.0935589	0.14334	0.00552773	0.00623735	0.00817798	0.257427	0.00090179	0.00492988	0.00391421	0.163483	0.00154637	0.00492374	0.0073894	0.0542712	0.000635543	0.000852479	0.000814518	0.00110554
TAG49:6-FA15:1	4.06e-05	5.71e-05	0.000161628	0.000249924	7.59e-06	2.63e-05	0.000381778	0.000286153	8.05e-06	0.000142353	0.000553531	1.98e-06	2.35e-05	1.15e-05	1.25e-05	3.98e-06	0.000756166	8.01e-07	0.00252678	0.00419855	7.34e-05	5.29e-05	9.3e-05	0.00440132	5.52e-06	1.9e-05	3.99e-05	0.00454342	6.64e-06	2.75e-05	0.000153403	0.000668714	5.26e-06	2.08e-07	2.71e-07	6.3e-06
TAG50:1-FA15:1	2e-05	9.34e-06	3.46e-05	3.27e-05	2.4e-05	2.25e-05	0.000279776	0.000108238	1.74e-05	4.04e-05	5.26e-05	1.3e-05	3.01e-05	9.95e-06	8.75e-06	1.16e-05	0.000120162	7.36e-06	4.33e-05		8.49e-06	1.8e-05	1.52e-05	0.00148642	5.8e-06	9.96e-06	1.02e-05		1.26e-05	1.44e-05	1.57e-05	0.000366617	2.19e-05	8.02e-06	1.35e-05	1.72e-05
TAG50:4-FA15:1	0.000347141	0.00044251	0.00282234	0.00232472	5.39e-05	0.000185839	0.00295268	0.0106945	0.000138949	0.00171028	0.00730731	7.85e-05	0.000159555	7.14e-05	9.89e-05	0.000178493	0.00973838	0.000113528	0.0326227	0.0630529	0.000496972	0.00099366	0.00145318	0.0880454	3.25e-05	0.000299612	0.000162893	0.0663183	5.71e-05	0.00035425	0.00103433	0.00961736	1.24e-05	1.92e-05	2.98e-05	4.03e-05
TAG51:3-FA15:1	0.0060861	0.0118134	0.0355769	0.0188684	0.00204061	0.00319315	0.0401963	0.153357	0.00347684	0.0168611	0.0616491	0.00245539	0.00310617	0.00235275	0.002699	0.00364206	0.149148	0.00323027	0.192132	0.447809	0.01242	0.0141322	0.0382621	0.959078	0.00160516	0.00997337	0.00860276	0.422263	0.00315239	0.00693844	0.0129278	0.0967983	0.000541945	0.00103619	0.00091483	0.00161303
TAG51:4-FA15:1	0.00555776	0.00692713	0.0476449	0.0230101	0.00171765	0.00374886	0.0536852	0.0966676	0.0022892	0.0136008	0.0534215	0.00166958	0.00237388	0.00181414	0.00215542	0.00271467	0.11046	0.00316042	0.264497	0.58212	0.00847523	0.0114187	0.0446324	1.11172	0.000973022	0.0102879	0.0050819	0.577072	0.00282709	0.00555297	0.0135248	0.122089	0.000483399	0.000701956	0.000836131	0.00155056
TAG51:5-FA15:1	0.00174162	0.00093577	0.00751302	0.00351967	0.000310252	0.00101228	0.0124009	0.00914935	0.000442133	0.0019019	0.00833229	0.000345638	0.000507406	0.000487089	0.000622702	0.000426799	0.0108246	0.000545191	0.0403538	0.0762856	0.000889143	0.00160291	0.00557415	0.163131	0.000102953	0.00224115	0.000806063	0.0980166	0.000706956	0.00103309	0.00271941	0.0253668	0.00012384	8.29e-05	0.000126714	0.000408726
TAG51:1-FA15:1	5.88e-05	0.000129425	0.000509484	0.000307905	5.79e-05	0.000135507	0.000520739	0.00162814	8.25e-05	0.000345685	4.13e-05	6.42e-05	7.25e-05	6.31e-05	9.36e-05	9e-05	0.00132056	5.59e-05	0.00155527	0.0023517	0.000171429	0.000163105	0.000108834	0.00410824	3.1e-05	0.000338298	8.56e-05	0.00109549	5.58e-05	0.000134343	0.000235433	0.00112532	1.96e-05	1.06e-05	5.2e-05	4.09e-05
TAG51:6-FA15:1	0.000271915	8.6e-05	0.00264264	0.000930309	4.17e-05	0.000189464	0.00278666	0.00160359	5.27e-05	0.000347179	0.00206357	3.27e-05	6.42e-05	4.09e-05	8.3e-05	6.86e-05	0.00298713	0.000106733	0.0128044	0.0199928	0.000188057	0.000304903	0.00172715	0.036685	1.25e-05	0.000479219	4.47e-05	0.0192596	6.97e-05	0.000146416	0.000264021	0.00564649	2.04e-05	1.26e-05	1.83e-05	8.63e-05
TAG51:7-FA15:1	0.0056982	0.0063791	0.0222415	0.0137024	0.00161852	0.00266064	0.0413617	0.0744142	0.0027232	0.0100069	0.0403187	0.00202085	0.00234889	0.0022357	0.00298755	0.00256874	0.0616321	0.00184339	0.119498	0.201715	0.00606736	0.00734275	0.0140639	0.4399	0.000856771	0.0060596	0.00468763	0.214569	0.00137268	0.00560566	0.00961852	0.0553409	0.000726977	0.000857929	0.000720189	0.00122304
TAG51:8-FA15:1	0.000972699	0.000800702	0.00483064	0.00469831	0.000273319	0.000402171	0.070943	0.0467936	0.000456071	0.00221196	0.0193495	0.000186189	0.000379227	0.000210998	0.000428959	0.000590502	0.0159278	0.000222184	0.0289755	0.0705703	0.00122085	0.00145911	0.00372797	0.0979431	0.000115139	0.0014856	0.00583832	0.0622373	0.000195004	0.000579017	0.00164902	0.01614	8.1e-05	0.00017407	7.01e-05	9.96e-05
TAG52:3-FA15:1	0.00456578	0.00418888	0.010417	0.00671148	0.00325949	0.00380637	0.0142457	0.0241896	0.00356857	0.005104	0.0142691	0.00383227	0.00335363	0.00307471	0.00363889	0.00361274	0.0197544	0.00347096	0.0397216	0.0885194	0.00432243	0.00494865	0.00843633	0.149014	0.00338858	0.0026207	0.00443516	0.0891705	0.0036637	0.0043376	0.00545633	0.0249245	0.00310021	0.00338926	0.00340536	0.00290667
TAG52:5-FA15:1	0.000897749	0.000577364	0.0053551	0.00192564	0.000154184	0.000434541	0.0275361	0.00602488	0.000223138	0.00112136	0.0058114	0.000146033	0.000219195	0.000220647	0.000194088	0.000221795	0.00976628	0.000349827	0.0201683	0.0622009	0.00059477	0.000868832	0.00326981	0.143457	9.12e-05	0.00126665	0.00120795	0.0305961	0.000141064	0.000183829	0.00143347	0.014752	2.13e-05	3.22e-05	9.44e-05	0.000223281
TAG52:7-FA15:1	0.00030899	0.000378906	0.00173656	0.00116042	6.99e-05	0.000233551	0.00209668	0.00358798	0.000126267	0.000652558	0.00297277	9.67e-05	0.000116517	0.000201957	0.000222898	0.000172396	0.00323004	0.000152108	0.00786899	0.0124009	0.000549512	0.00036019	0.00117674	0.0334253	7.35e-05	0.000365105	0.00025232	0.0151621	9.09e-05	0.00041497	0.00057286	0.00398555	4.59e-05	5.13e-05	7.99e-05	8.3e-05
TAG53:3-FA15:1	0.000546582	0.000578401	0.00559562	0.00131051	0.000161817	0.000273975	0.00212665	0.0209979	0.000738735	0.00126233	0.00440564	0.000172471	0.00030864	0.000232637	0.000202953	0.000600337	0.0182954	0.000275065	0.016225	0.0346887	0.00127897	0.000657172	0.0023647	0.0748951	0.000175077	0.00098555	0.000677547	0.0489453	0.000286232	0.000783531	0.00116294	0.0135865	0.000131472	8.38e-05	0.00010955	0.000192917
TAG53:7-FA15:1	0.0327669	0.023782	0.114132	0.0744053	0.0108952	0.0261265	0.18993	0.29983	0.0130881	0.0388626	0.231719	0.0125515	0.0151464	0.0195134	0.0207065	0.0109253	0.26473	0.0151192	0.539295	0.805477	0.0316578	0.0380217	0.0911898	2.15791	0.00837558	0.0430753	0.0217204	0.839546	0.0148719	0.0420924	0.0623533	0.254133	0.00751197	0.00745175	0.00753403	0.011314
TAG53:4-FA15:1	0.000409082	0.000657938	0.00382008	0.00154359	0.000175328	0.000300088	0.00271541	0.00773949	0.000389018	0.000793077	0.00471132	0.000100539	0.000164987	0.000253709	0.000209187	0.00046451	0.0114655	0.000196216	0.0180978	0.0271586	0.000756555	0.000604472	0.0021297	0.0724822	0.000101906	0.000926155	0.000528309	0.029627	0.000222312	0.000721803	0.000949827	0.0098295	8.41e-05	3.43e-05	7.34e-05	0.000119531
TAG53:8-FA15:1	0.0199805	0.0131317	0.0999683	0.0524655	0.00615285	0.0155124	0.138568	0.224289	0.00706266	0.0269705	0.164084	0.00644627	0.00816644	0.00921439	0.0115675	0.00712631	0.19531	0.0084721	0.582476	0.701108	0.0184329	0.0250497	0.0731741	1.91153	0.00369872	0.0278664	0.0126913	0.8776	0.00834976	0.0202916	0.0371701	0.260233	0.00349139	0.00325199	0.00366935	0.00697915
TAG53:9-FA15:1	0.00606472	0.0034469	0.0429176	0.0213612	0.0014375	0.00382171	0.0426413	0.056953	0.0019701	0.00981337	0.0413459	0.00124589	0.0019342	0.00153939	0.00224958	0.00206576	0.0599365	0.00223017	0.24978	0.351515	0.00533383	0.00806401	0.0228754	0.768954	0.000685046	0.00807644	0.00219414	0.44053	0.00196611	0.00422935	0.0107627	0.110004	0.000593655	0.000577054	0.000577833	0.00166983
TAG53:10-FA15:1	0.00055711	0.000347104	0.00255097	0.00139135	0.000157084	0.000296994	0.00421337	0.00726619	0.000159188	0.000984828	0.00556125	0.000165718	0.000220637	0.000202119	0.000443303	0.000242057	0.00503577	0.000216176	0.0154464	0.0213877	0.000486457	0.000456117	0.00142716	0.0447805	8.55e-05	0.000750518	0.000372925	0.0259064	0.000277214	0.000387302	0.00118563	0.006082	7.09e-05	0.000107698	8.86e-05	0.000125905
TAG55:2-FA15:1	3.55e-05	9.56e-05	0.00113443	0.000322427	5.97e-05	9.73e-05	0.000116575	0.00337057	0.000369347	0.000278284	0.000822752	4.61e-05	4.9e-05	0.000117947	3.78e-05	0.000160788	0.00510233	5.9e-05	0.00193618	0.00584518	0.000194632	3.06e-05	9.98e-05	0.0155524	4.94e-05	0.000229741	9.33e-05	0.0065236	0.000127154	0.000404646	0.000194524	0.00364828	7.15e-05	1.96e-05	2.2e-05	6.97e-05
TAG55:5-FA15:1	0.00119769	0.000491829	0.00213663	0.00118477	0.000224396	0.000570763	0.00138432	0.00659414	0.000416831	0.000457392	0.0042936	0.000325271	0.000341739	0.00154156	0.000853138	0.000423756	0.00621073	0.00030532	0.00100559	0.0209577	0.000968186	0.000832555	0.0013884	0.0315682	0.000355163	0.00114672	0.000914314	0.0253461	0.000395285	0.00231233	0.00104256	0.00341358	0.000276434	0.00016937	0.000165438	0.000302727
TAG55:7-FA15:1	0.00832552	0.00518765	0.021571	0.0122466	0.00290079	0.00589077	0.0250338	0.0604837	0.00513906	0.00590062	0.0485221	0.00362234	0.00440409	0.0145363	0.00984292	0.00467619	0.0553875	0.00327717	0.0529131	0.141093	0.00785037	0.00736322	0.0169851	0.542355	0.00548937	0.0116479	0.0135789	0.207487	0.00777578	0.024019	0.0141799	0.0496587	0.00440056	0.0025154	0.00367006	0.00714771
TAG55:8-FA15:1	0.00869967	0.00708351	0.0187703	0.0175567	0.00268758	0.00554969	0.031383	0.0621446	0.00249396	0.00731775	0.0511768	0.00338867	0.00459119	0.0152952	0.00959906	0.00324341	0.0528238	0.00288838	0.0482562	0.123948	0.00992554	0.00842823	0.0219723	0.464238	0.00467492	0.0119395	0.0148791	0.173053	0.00570092	0.0377301	0.019438	0.0369455	0.00457862	0.00362972	0.00364311	0.00946696
TAG55:9-FA15:1	0.00655561	0.00625046	0.015643	0.0153272	0.00233173	0.00423499	0.0327156	0.062853	0.00252519	0.00827208	0.0383345	0.00259711	0.00470989	0.00911028	0.00644685	0.00316742	0.047007	0.0019984	0.055344	0.11723	0.00729112	0.00793752	0.0156606	0.458039	0.00346469	0.00805848	0.00958699	0.154267	0.00438062	0.032572	0.0147398	0.0403172	0.00563492	0.00403127	0.00353153	0.00809609
TAG55:10-FA15:1	0.00266173	0.00253053	0.00678633	0.011152	0.00078415	0.00116238	0.0183259	0.0274527	0.00108576	0.00541617	0.0169107	0.000898973	0.001316	0.00247851	0.00237907	0.00174317	0.0183929	0.00124241	0.039114	0.0807821	0.00286267	0.00438643	0.00771357	0.231515	0.000935137	0.00500308	0.00325623	0.07913	0.000888221	0.00490213	0.00713966	0.0222456	0.00200885	0.00107464	0.0011611	0.0031383
TAG57:6-FA15:1	0.00585066	0.00238252	0.0372371	0.00761253	0.00115628	0.00303276	0.00636561	0.175685	0.012013	0.00596147	0.0330596	0.00153205	0.00180419	0.00301131	0.00199553	0.0080905	0.150712	0.00233567	0.0710622	0.184441	0.00885345	0.00484249	0.00665557	0.471349	0.00227947	0.00698756	0.00782176	0.208883	0.00448584	0.0146259	0.00828204	0.0834547	0.000661498	0.00109195	0.00101059	0.00145432
TAG57:7-FA15:1	0.00308707	0.00136637	0.0135195	0.0029852	0.00071734	0.00139267	0.00470432	0.0757039	0.00592496	0.00217878	0.0209552	0.000983927	0.000864625	0.00346552	0.00239275	0.0034584	0.0519115	0.00135959	0.0362796	0.0519467	0.00345075	0.0016501	0.00574335	0.167139	0.00106358	0.00458405	0.00314169	0.0618922	0.00249823	0.00624161	0.00342995	0.0321563	0.000601657	0.000691902	0.000140538	0.00203392
TAG57:8-FA15:1	0.00166432	0.00102919	0.00449173	0.00194166	0.000683354	0.000744655	0.00556358	0.0143499	0.00177458	0.00112647	0.00573244	0.000282591	0.000840104	0.00231484	0.00225124	0.00141733	0.0185476	0.00124944	0.00758109	0.0250406	0.00180779	0.00163147	0.00161275	0.0659816	0.000897453	0.00179065	0.00137349	0.0258883	0.000947269	0.0091328	0.00168989	0.0104859	0.00113988	0.000722421	0.00190129	0.00316832
TAG57:9-FA15:1	0.0053312	0.00421685	0.0148185	0.0134942	0.0011536	0.00183831	0.0391159	0.0905923	0.00209377	0.0079472	0.0406222	0.00153844	0.00364671	0.00736149	0.00437586	0.0030246	0.0368415	0.00141594	0.0380798	0.120359	0.00678447	0.00620837	0.0168452	0.386052	0.00130217	0.00742732	0.00898512	0.14968	0.002297	0.0216459	0.010571	0.0267315	0.0025782	0.00166611	0.00188558	0.00533445
TAG57:10-FA15:1	0.00556052	0.00573831	0.016944	0.0147347	0.00181042	0.00345884	0.0490725	0.103818	0.00229457	0.00654236	0.0522332	0.00228107	0.00348323	0.00602649	0.00555929	0.00387206	0.0569441	0.00263315	0.0534924	0.136505	0.00880476	0.00606214	0.0284465	0.550015	0.00227765	0.00845486	0.011044	0.160859	0.00292016	0.0161015	0.0138411	0.0414694	0.00249903	0.00156634	0.00223482	0.00502972
TAG57:11-FA15:1	0.00391454	0.00634129	0.00860977	0.0144001	0.00201401	0.00207496	0.045157	0.115975	0.00146539	0.00724354	0.0306871	0.00147256	0.00325339	0.0047959	0.00302941	0.00261069	0.0525564	0.00216057	0.0358452	0.0894431	0.00914365	0.00776157	0.0266871	0.273339	0.00224615	0.00578768	0.00982622	0.0842168	0.00213969	0.0162027	0.0111415	0.0223534	0.00330056	0.00278602	0.00181123	0.00456658
TAG57:12-FA15:1	0.00227122	0.00308651	0.00781325	0.0105357	0.00112754	0.00123529	0.0361102	0.0553921	0.00109196	0.00417986	0.0174896	0.00159722	0.00107098	0.00181273	0.00223604	0.00138028	0.0376101	0.00140878	0.0428079	0.0765256	0.00493357	0.00300672	0.0224363	0.211098	0.000831731	0.00527574	0.00456091	0.0785881	0.00129443	0.00382418	0.00823248	0.0183596	0.00109349	0.00123549	0.000859784	0.00203964
TAG59:9-FA15:1	0.000436485	0.000331001	0.000745086	0.000505992	6.97e-05	0.000443635	0.000370921	0.00347385	0.000227921	0.000721539	0.000963476	0.000301707	0.00059121	0.000948953	0.000621525	0.00030266	0.00373832	0.0004322	0.00346007	0.00812779	0.000595759	0.000814876	0.000126164	0.0109487	0.000193955	0.00040947	0.000501971	0.00684701	0.000752925	0.00389192	0.00100221	0.00174946	0.000396184	0.000217882	0.000377091	0.000883367
TAG59:10-FA15:1	0.000762105	2.4e-05	0.00114979	0.00113555	0.000236078	0.000570791	0.00384546	0.00952295	0.000528404	0.000902898	0.00865005	0.000530734	0.000677488	0.00111388	0.000728989	0.000569564	0.00545715	0.000474873	0.00464755	0.00881412	0.00117421	0.000726311	0.00146026	0.0238149	0.000492262	0.00107817	0.00100811	0.00667983	0.000993021	0.00342543	0.00148873	0.00166716	0.000409824	0.000381626	0.000526429	0.00122946
TAG59:11-FA15:1	0.000957607	0.000516814	0.000925207	0.000598077	0.000320273	0.000700413	0.00634644	0.0124803	0.000541414	0.000772134	0.00454489	0.000510194	0.000643837	0.00101622	0.00101128	0.000581941	0.0026692	0.000555544	0.00465188	0.000732205	0.000627746	0.000892508	0.00297649	0.0285755	0.000341694	0.00115948	0.00137166	0.00579483	0.000860909	0.00373957	0.000970111	0.00108845	0.00074872	0.00035799	0.000521541	0.00111468
TAG59:12-FA15:1	0.000555322	0.000282461	0.000820251	0.00058237	0.00013636	0.00064685	0.00633503	0.0106043	0.000308734	0.000564299	0.00390597	0.000270743	0.000412514	0.00122824	0.000375942	0.000326796	0.00638924	0.000394631	0.00476996	0.00410926	0.000619645	0.000478357	0.0012195	0.0257774	0.000322734	0.000750287	0.00128674	0.00644914	0.000446498	0.00304127	0.00139774	0.00215588	0.000661449	0.000301733	0.000355833	0.000997155
TAG45:1-FA17:0	0.000224721	0.00140147	0.000562766	0.00275002	0.000211408	0.000336818	0.00435725	0.00681345	0.000224846	0.00159591	0.00207325	0.000208476	0.000306118	0.000142302	0.000109297	0.000441294	0.00512938	0.000226109	0.00806812	0.00378415	0.00114607	0.00103079	0.000882352	0.00506385	8.95e-05	0.000459487	0.00050147	0.00500118	0.000140466	0.000559945	0.00107275	0.00142136	6.51e-05	0.000147515	0.000119035	7.16e-05
TAG45:2-FA17:0	0.000143378	0.000822989	0.000326396	0.00310107	7.93e-05	0.000104015	0.00385621	0.00291064	0.000149808	0.00141092	0.00126877	7.93e-05	0.000141932	5.41e-05	5.66e-05	0.000197703	0.0022416	0.000120037	0.010332	0.00489216	0.000553856	0.000832015	0.000838149	0.00407137	8.55e-06	0.000269826	0.000235405	0.0045971	4.1e-05	0.000147955	0.000650022	0.00118069	1.18e-05	1.89e-05	1.9e-05	2.94e-05
TAG46:1-FA17:0	4.47e-05	0.000254669	4.69e-05	0.000175069	0.00013206	0.000145461	0.000209042	0.000395961	9.3e-05	0.000158119	0.000109702	6.94e-05	0.000129705	9.35e-05	5.03e-05	6.18e-05	0.00018368	7.67e-05	0.000340018	0.000159421	0.000189222	0.000146123	5.43e-05	0.000204153	6.94e-05	4.91e-05	6.71e-05	0.000271301	0.000105012	0.000107843	0.000125115	0.000112579	3.87e-05	0.000139908	4.48e-05	0.000117731
TAG47:0-FA17:0	0.00125978	0.00577395	0.00658482	0.00783976	0.00101939	0.00255419	0.00790813	0.016503	0.00137342	0.0063726	0.00699565	0.00131467	0.00150089	0.000670803	0.000715248	0.00121648	0.0174133	0.000868923	0.0512145	0.0285313	0.00403993	0.00341683	0.0051914	0.0652874	0.000892911	0.00269495	0.0017357	0.0323301	0.000935861	0.00235475	0.00392041	0.0136943	0.000639495	0.000854871	0.00106926	0.00120456
TAG47:1-FA17:0	0.000885419	0.00418573	0.00410765	0.00512092	0.000532285	0.00150414	0.010263	0.0211049	0.000634217	0.00474943	0.0070759	0.000562929	0.000879285	0.000599569	0.000416222	0.00088019	0.0198962	0.000664428	0.0380575	0.0255775	0.00327547	0.00238113	0.00283497	0.0537368	0.000423393	0.00158233	0.00136495	0.0214317	0.000567913	0.00193136	0.00254186	0.0102299	0.000255206	0.000419549	0.000345628	0.000406554
TAG47:2-FA17:0	0.000228288	0.00113346	0.0042205	0.00382597	0.000156393	0.000642777	0.00860095	0.00635473	0.000164538	0.00263257	0.00401781	0.00015716	0.000234561	0.000157427	8.41e-05	0.000305246	0.00641419	0.000212506	0.0462532	0.00638818	0.00114482	0.0015663	0.00244509	0.0225924	0.000113911	0.0010024	0.000314314	0.00679474	4.67e-05	0.00100599	0.00120416	0.00538074	5.12e-05	0.000115033	4.9e-05	8.88e-05
TAG48:0-FA17:0	0.000516025	0.00155541	0.00104778	0.00141484	0.000550127	0.00111747	0.00153959	0.00301364	0.000611206	0.00123941	0.00196082	0.000695708	0.00062761	0.000595061	0.00042892	0.000770151	0.00307633	0.000375807	0.00686491	0.0014153	0.000969513	0.000753937	0.00122021	0.00791348	0.000607149	0.000888046	0.000516496	0.00291755	0.000505381	0.000775874	0.000861458	0.00175029	0.000455362	0.000659293	0.000835	0.000567516
TAG48:1-FA17:0	0.000120424	0.000759783	0.000624168	0.000747893	0.00015538	0.000393455	0.00101408	0.00172323	0.00021651	0.00075783	0.000938194	0.00026783	0.000222031	0.000173538	0.000154634	0.000218625	0.00172021	0.000181451	0.00461516	0.0052827	0.000503149	0.000366465	0.000707848	0.00719722	0.000211237	0.000446908	9.01e-05	0.00197301	0.000192609	0.000332954	0.000381344	0.00118521	0.0001622	0.000205434	0.00022346	0.000288706
TAG49:0-FA17:0	0.00654686	0.021743	0.0435501	0.0328497	0.00246524	0.0134451	0.00781345	0.0539904	0.00383699	0.0322045	0.0276636	0.00430498	0.00560521	0.00593236	0.00388137	0.00527962	0.102419	0.00373439	0.164088	0.208172	0.0188647	0.0187069	0.0120979	0.37086	0.00311003	0.0160246	0.00781125	0.278476	0.0045633	0.0143642	0.0179788	0.111565	0.00288552	0.00269863	0.00359127	0.00521965
TAG49:1-FA17:0	0.00645978	0.022232	0.0333053	0.0293801	0.00194903	0.00543495	0.0533383	0.140813	0.00329655	0.0305997	0.0555226	0.00215451	0.00419273	0.00326165	0.00307458	0.00473117	0.14408	0.00314509	0.23032	0.334418	0.0188852	0.016157	0.020226	0.587129	0.00212435	0.00999458	0.00823031	0.342538	0.00249749	0.00891895	0.0154794	0.0962005	0.00106582	0.00139881	0.0011881	0.00194966
TAG49:2-FA17:0	0.000153172	0.000949259	0.00073847	0.00131697	0.000117184	0.000408641	0.00197574	0.00335627	0.000148351	0.000640244	0.00119955	0.000141391	0.000187086	0.000218667	3.84e-06	0.000288119	0.00488806	0.000214243	0.00698133	0.00819395	0.000679796	0.000378197	0.00122612	0.0115	0.000206316	0.000357582	0.000356558	0.00950265	0.000217175	0.000531295	0.000513918	0.00292464	0.000162624	0.00010426	0.00028501	0.000204706
TAG49:3-FA17:0	0.000377215	0.00134104	0.003143	0.00323338	9.42e-05	0.000439438	0.00472327	0.00985565	0.000212088	0.00228919	0.00481186	0.000120908	0.000307102	0.000210247	0.000136481	0.000328345	0.0127332	0.000196523	0.0257067	0.0349621	0.00110861	0.00159357	0.00283673	0.0604149	9.32e-05	0.000587388	0.000295756	0.0349173	0.000157268	0.00105834	0.00125946	0.0100927	6.66e-05	9.88e-05	8e-05	8.89e-05
TAG50:0-FA17:0	0.000504043	0.00210071	0.000825065	0.00101924	0.000415414	0.00108522	0.000858197	0.00242453	0.000623548	0.00138226	0.00134049	0.000560059	0.000663543	0.000614327	0.000381458	0.00188553	0.00277938	0.000353444	0.00339148	0.00729769	0.0012614	0.000969417	0.000944495	0.0115763	0.000404803	0.000880163	0.000656754	0.00584396	0.000773225	0.00107737	0.000905829	0.00218933	0.000478307	0.000484109	0.000906993	0.000693897
TAG50:1-FA17:0	0.000210945	0.00189788	0.00084026	0.000918301	0.000204293	0.00029051	0.00317045	0.0041203	0.000172681	0.000847529	0.00158012	0.000185841	0.000298105	0.00026046	0.000124912	0.000352405	0.00404035	0.000290527	0.00359341	0.00961424	0.000981499	0.00054476	0.00107263	0.0142234	0.00035845	0.000409627	0.000214328	0.00468386	0.000246883	0.000340118	0.000404973	0.00174417	0.000260989	0.000272178	0.000381455	0.000283951
TAG51:1-FA17:0	0.0485262	0.103527	0.332279	0.180624	0.0121842	0.0332118	0.199801	0.550222	0.0233699	0.149773	0.245331	0.0121467	0.0248491	0.0239274	0.0210432	0.025167	0.773095	0.0192314	1.16825	2.23888	0.102077	0.0941356	0.100782	5.14859	0.00976691	0.081323	0.0378229	2.92025	0.0109875	0.0422136	0.0766308	0.824757	0.00432905	0.00558333	0.00777231	0.00935209
TAG51:2-FA17:0	0.0320956	0.0609382	0.195324	0.111407	0.00794032	0.027836	0.233388	0.481146	0.0134474	0.0917317	0.250568	0.0093477	0.0153796	0.0157391	0.0146438	0.0185241	0.518487	0.0137397	1.01734	1.3654	0.0550108	0.0576652	0.109729	3.09326	0.00694056	0.0556162	0.0307627	1.63312	0.0126886	0.0367878	0.0663903	0.489567	0.00550438	0.00586317	0.0064917	0.00916572
TAG51:3-FA17:0	0.00732947	0.0133004	0.0368635	0.0252847	0.001846	0.00574569	0.0559684	0.127169	0.00351855	0.0230475	0.0638268	0.0019184	0.00382608	0.00308892	0.0031448	0.00444731	0.11383	0.00334352	0.23079	0.34325	0.0122992	0.015243	0.0302898	0.650764	0.00181578	0.0108463	0.00680203	0.374144	0.00290136	0.00836767	0.0162604	0.0968961	0.00125779	0.00125619	0.00128311	0.00193556
TAG51:4-FA17:0	0.000544349	0.000868978	0.00454745	0.00322131	0.000159663	0.000421158	0.00463664	0.0115639	0.00040654	0.00168622	0.00468431	0.000185915	0.000289956	0.000275551	0.000190917	0.000479654	0.0115227	0.000340999	0.0232344	0.0522484	0.000962475	0.00143785	0.00401025	0.0898537	0.000235668	0.000812656	0.000485228	0.0519232	0.000252551	0.000704747	0.00152797	0.0121127	7.64e-05	0.000120058	0.000143531	0.000215568
TAG52:0-FA17:0	0.000113966	0.000470991	0.000314272	0.000448544	0.000113301	0.000208397	5.7e-05	0.000521344	0.000181352	0.000558529	0.000285942	0.000104832	0.000179817	0.000247149	8.09e-05	0.00119271	0.000788253	9.01e-05	0.000929622	0.00324335	0.000361939	0.000338533	0.000122161	0.00718115	0.000110872	0.000320709	0.000154376	0.00666545	0.000233305	0.000456229	0.000251359	0.000797239	0.000109318	0.000117714	0.000215342	0.000231606
TAG52:1-FA17:0	0.000242541	0.00142309	0.000612877	0.000853142	0.000118961	0.00030257	0.00172179	0.00244165	0.000167569	0.000920974	0.00115664	0.000136306	0.000251799	0.000333404	0.000201129	0.000208462	0.00137463	0.000202275	0.00396048	0.00915664	0.000714999	0.000536198	0.00128703	0.0174998	0.000215376	0.000388491	0.000181184	0.00945391	0.000181897		0.000425366	0.00258574	0.000145213	0.000104322	0.00016149	0.000233424
TAG52:3-FA17:0	0.000496616	0.000701956	0.00161458	0.00117705	0.000163743	0.000425534	0.00311965	0.0054977	0.000242657	0.000714054	0.00271382	0.00017378	0.000249029	0.000291558	0.00021863	0.000306709	0.00493689	0.000218846	0.00816899	0.0197704	0.000630104	0.000675214	0.00182178	0.0410837	0.000240359	0.000701544	0.000463336	0.0212611	0.000336231	0.000547704	0.00102277	0.00516587	0.000210131	0.000187111	0.000272363	0.000264112
TAG52:4-FA17:0	0.00023761	0.000337976	0.00087455	0.000634843	4.8e-05	0.000124168	0.00151688	0.00244014	0.00012126	0.000564798	0.00181232	8.92e-05	8.06e-05	6.48e-05	7.07e-05	0.000115858	0.00232015	8.78e-05	0.00342648	0.0101632	0.000284849	0.000292158	0.000850325	0.016239	4.81e-05	0.000260515	0.000174932	0.0109507	0.000110989	0.000192218	0.000461856	0.0021346	1.41e-05	2.66e-05	5.05e-05	5.97e-05
TAG53:2-FA17:0	0.204019	0.242844	1.66387	0.744421	0.0487129	0.146029	0.621196	2.52418	0.0840155	0.548833	1.38494	0.0569943	0.0943885	0.090751	0.0999081	0.0806399	3.4207	0.0777259	7.28792	16.0538	0.38194	0.409056	0.591637	35.5727	0.0352022	0.302421	0.172764	21.3595	0.096877	0.199137	0.457644	4.12241	0.0174534	0.0230617	0.0244767	0.0449185
TAG53:3-FA17:0	0.114054	0.10302	0.960272	0.447643	0.0266254	0.0950704	0.618104	1.36473	0.0398447	0.267431	1.03823	0.030242	0.0468901	0.0472859	0.0528113	0.0453388	1.73169	0.0510444	5.99869	8.09859	0.163912	0.20733	0.509058	18.0268	0.0196421	0.201386	0.0772875	10.6054	0.0630374	0.112845	0.273813	2.57634	0.0130933	0.0138123	0.0142202	0.0278485
TAG53:4-FA17:0	0.0304356	0.0209881	0.266719	0.0996349	0.00867911	0.0372737	0.218792	0.26777	0.0111954	0.0505764	0.262461	0.00801704	0.0129397	0.011254	0.0135391	0.0123841	0.367124	0.0161762	1.78469	1.88981	0.0326098	0.0466366	0.17575	4.10607	0.00497529	0.0592143	0.0140612	2.48912	0.0168203	0.0309009	0.0631636	0.659638	0.00403191	0.00435521	0.00630473	0.0105911
TAG53:1-FA17:0	0.0035114	0.0122269	0.0912091	0.0138103	0.000744765	0.00850884	0.0071263	0.103178	0.00689981	0.0481665	0.0484989	0.00331148		0.00178229			0.257355	0.00122336	0.408791	1.3494		0.00828675	0.0127227	1.6708				1.54212	0.00254146			0.197196	0.000941721	0.00131164		0.0024105
TAG53:5-FA17:0	0.0023072	0.00175373	0.0252978	0.00669173	0.00075877	0.00285966	0.0210626	0.0214789	0.00132601	0.00365944	0.0174822	0.000752939	0.000971438	0.000786971	0.000857607	0.00108995	0.03084	0.00137108	0.117799	0.231267	0.0014882	0.00409755	0.0162081	0.383625	0.000377896	0.00495713	0.00075142	0.249231	0.00116355	0.00172337	0.00335609	0.0593204	0.000291675	0.000318549	0.000371518	0.00113612
TAG54:2-FA17:0	0.000681435	0.00144268	0.00379783	0.00249149	0.000122588	0.000550739	0.00231701	0.00785541	0.000339777	0.00158907	0.00434319	0.000165867	0.000370408	0.00057738	0.000247529	0.000407291	0.0112356	0.000306968	0.0150432	0.0615051	0.00188101	0.00115272	0.00105483	0.102965	0.000168468	0.000837689	0.000606661	0.0608778	0.000460799	0.000969507	0.00182284	0.012114	9.74e-05	0.000136467	0.000192724	0.000544075
TAG54:4-FA17:0	0.000497538	0.000497752	0.00316843	0.00135804	0.000226554	0.000456373	0.00277291	0.00688601	0.000359848	0.0011086	0.00460843	0.000276541	0.000268858	0.0002697	0.000378909	0.000267474	0.0068508	0.000227611	0.0173509	0.029018	0.00064227	0.000787736	0.00199798	0.076691	0.000137198	0.000722777	0.000310326	0.0391087	0.000350798	0.000646841	0.000706587	0.00758336	5.53e-05	0.00016305	0.000144788	0.00024292
TAG55:2-FA17:0	0.0213058	0.0194645	0.260372	0.0475927	0.00298596	0.00984687	0.0232723	0.283291	0.0224229	0.0338019	0.0948229	0.00432176	0.00736808	0.00997356	0.00766882	0.0177348	0.44835	0.00588603	0.41411	2.00708	0.0316362	0.027841	0.0293056	4.27121	0.00527365	0.0356491	0.0252564	2.79765	0.0146488	0.0243209	0.0402203	0.761593	0.00198272	0.00206554	0.0025844	0.00747247
TAG55:4-FA17:0	0.0032937	0.00631112	0.0215186	0.0117398	0.00111033	0.00275882	0.0218489	0.0435771	0.00205403	0.00652674	0.0338077	0.0011162	0.00286572	0.00525981	0.00333427	0.00284281	0.0467649	0.00204428	0.0710117	0.156728	0.00609637	0.00591207	0.0151035	0.392256	0.00169572	0.00815658	0.00580197	0.199091	0.00301762	0.00824594	0.0099295	0.0564374	0.00187103	0.00202867	0.00304389	0.00790371
TAG55:5-FA17:0	0.000807852	0.00195724	0.0011351	0.00326516	0.000231736	0.000469787	0.00566467	0.0102124	0.000456298	0.00155659	0.00395789	0.000251982	0.000695732	0.0010321	0.000408399	0.000522466	0.00802612	0.00037843	0.00285772	0.0229439	0.00170851	0.00186456	0.00143636	0.0654792	0.000442656	0.00134084	0.000924679	0.0286688	0.000357553	0.00103529	0.00188201	0.0045132	0.000194716	0.000585203	0.000311373	0.000758136
TAG55:3-FA17:0	0.0137162	0.0158255	0.133258	0.0382883	0.00255355	0.00757893	0.0345469	0.140312	0.0111648	0.0220497	0.0903304	0.00330111	0.00611045	0.00920978	0.00668317	0.0111436	0.202356	0.00439011	0.343779	0.678387	0.0209814	0.0171201	0.0363569	1.62301	0.00299615	0.0252927	0.0156952	0.990976	0.00870969	0.0192311	0.0323901	0.347528	0.00241975	0.00233546	0.00361058	0.00803761
TAG56:0-FA17:0	0.000128405	0.000133325	6.55e-05	0.000142083	0.000128402	0.000194553	0.00011038	0.00010746	0.000159236	0.000258782	0.000197578	0.000141775	0.000219689	0.0003333	0.000124352	0.000114322	0.000328733	9.11e-05	0.000187485	0.000549391	0.000142546	0.000223901	8.69e-06	0.000745166	0.000126568	0.00017255	0.000175272	0.000139739	0.000181368	0.000592899	0.000199747	0.000345043	0.000123379	0.000117179	0.000303936	0.000159892
TAG56:1-FA17:0	1.87e-05	3.11e-05	0.000112713	9.17e-05	4.06e-05	8.29e-05	2.56e-05	0.000111073	1.31e-06	0.000135692	4.92e-05	8.63e-05	8.4e-05	7.14e-05	0.00017486	9.85e-05	0.000235148	7.3e-06	2.55e-05	0.000733588	0.000104974	3.9e-05	3.26e-05	0.000661276	0.000440902	0.000157807	0.000196307	0.00154662	0.000103621	0.000243723	8.8e-05	0.000688531	0.000115258	0.000224122	0.0001505	0.000280592
TAG57:4-FA17:0	0.0011718	0.00148844	0.00814089	0.00299532	0.000350348	0.00069875	0.00457766	0.0298396	0.00230995	0.00209507	0.00921484	0.000565706	0.000987737	0.00204238	0.000376749	0.00204445	0.0378815	0.000615085	0.018521	0.0348722	0.00269435	0.00151184	0.00270823	0.0787756	0.000599908	0.00257878	0.00253022	0.0413771	0.00125753	0.00484899	0.00262934	0.0213493	0.000715136	0.000295602	0.00101274	0.00199033
TAG57:6-FA17:0	0.00130584	0.000492087	0.00404485	0.00205236	0.000433155	0.00207839	0.002225	0.0168138	0.000610161	0.00135015	0.00773752	0.000689136	0.000930349	0.00299957	0.00343496	0.000622858	0.0321547	0.00017329	0.00736674	0.0756046	0.00217193	0.00130093	0.0028288	0.181906	0.00115348	0.00237242	0.00264807	0.0832141	0.000670471	0.00437718	0.00186134	0.00744041	0.000784896	0.000263966	0.000375177	0.000984071
TAG57:3-FA17:0	0.00486913	0.0027911	0.0978756	0.00900919	0.000721718	0.00404615	0.0063074	0.177226	0.0204877	0.00634712	0.0324083	0.000933724	0.00127039	0.00194031	0.0010309	0.0119333	0.356676	0.00149193	0.159186	0.313176	0.0107306	0.00433592	0.00580734	0.720232	0.00118793	0.00933716	0.00776939	0.409257	0.00511707	0.00740353	0.00779635	0.275625	0.000260466	0.000570362	0.000935484	0.00198757
TAG57:7-FA17:0	0.000665353	0.000493718	5.53e-05	0.000431867	0.000608642	0.000874064	0.00111494	0.00436126	0.00016736	0.000584208	0.0018748	0.000486927	0.000988268	0.00150906	0.00153282	0.000346168	0.00770265	0.000176534	0.0111608	0.0140832	0.000937706	0.000656699	0.000753046	0.0599741	0.00101198	0.000769279	0.00223897	0.0237885	0.000642333	0.00327018	0.000394627	0.00129548	0.00112769	0.000721131	0.000325378	0.000741699
TAG57:8-FA17:0	2.39e-05	9.13e-05	0.000365285	0.000121252	4.59e-05	0.000239164	0.000961174	0.00315994	2.65e-05	0.000116645	0.0013458	0.000338423	0.000105449	0.000335124	0.000351742	0.00017144	0.000942187	9.91e-06	0.00173623	0.0014645	7.13e-05	4.4e-06	0.000169657	0.00493329	0.000332344	0.000246567	0.000299488	0.0045643	7.93e-05	0.000599792	0.000126061	0.00206092	0.000899846	0.000494442	0.000214458	0.00045298
TAG45:2-FA17:1	0.000148837	0.000685135	0.000535293	0.00202436	0.000145917	0.00012055	0.00236829	0.00321716	0.000102337	0.00144494	0.00189322	0.000159413	0.000141179	7.5e-05	4.79e-05	0.000106064	0.00280448	9.35e-05	0.0103047	0.00760783	0.0005789	0.000640211	0.000578032	0.0077724	3.87e-05	9.95e-05	0.000140443	0.00672557	4.1e-05	0.000257297	0.000453664	0.000933421	1.82e-05	9.78e-05	1.17e-05	2.82e-05
TAG46:1-FA17:1	0.000167416	0.000465677	6.87e-05	0.000278177	0.000204475	0.000143462	0.00026801	0.000300226	0.00016018	0.000366134	0.000348485	0.000199185	0.000207859	0.000210737	0.000133256	0.000137247	0.0005326	0.000167762	0.000690191	0.000459021	0.000299093	0.00019785	0.000158007	0.000439674	0.000143436	0.000197663	0.000123287	0.000433306	9.86e-05	0.000248011	0.000154909	0.000185222	0.000145648	0.000241924	0.000133042	0.000167201
TAG47:1-FA17:1	0.00194053	0.00877411	0.00724754	0.0109206	0.000974884	0.00179552	0.0161795	0.038359	0.00103357	0.00970525	0.0160305	0.000929441	0.0014872	0.00103698	0.00082465	0.00157197	0.0376257	0.00122599	0.0655871	0.06802	0.00648583	0.00468047	0.00478645	0.146047	0.000725916	0.00267727	0.00214367	0.0690322	0.000547927	0.00252633	0.00622856	0.0189021	0.000344725	0.000499397	0.000484527	0.00054761
TAG47:2-FA17:1	0.000886647	0.00489145	0.00829983	0.0124216	0.000585049	0.00124036	0.0153583	0.0331026	0.000601026	0.00896947	0.0168063	0.000567996	0.000675394	0.000494564	0.000392212	0.000657271	0.0364853	0.000504689	0.091407	0.0661394	0.00466848	0.00401743	0.00493409	0.15877	0.000332302	0.00141806	0.000943738	0.0410402	0.00024819	0.0015668	0.00314727	0.008868	0.000143114	0.000313922	0.000150315	0.000285067
TAG48:1-FA17:1	0.000243873	0.00149662	0.000869084	0.00103613	0.000314882	0.000463443	0.00205873	0.00203836	0.000232748	0.000988298	0.000852636	0.0003993	0.000298738	0.000268493	0.000189492	0.000235333	0.00224701	0.000347771	0.0059114	0.00558913	0.000954852	0.00048907	0.00108801	0.0127961	0.000249922	0.000408107	0.00021196	0.00737736	0.000254386	0.000419878	0.000606732	0.00266964	0.000198579	0.00033161	0.000228528	0.000250636
TAG49:1-FA17:1	0.00725153	0.0223454	0.0443553	0.0321168	0.00211845	0.00557642	0.0475454	0.137158	0.00298285	0.0254947	0.0570364	0.0023442	0.00372255	0.00376333	0.00338605	0.00357296	0.169122	0.00290228	0.209693	0.361067	0.0181241	0.0153532	0.0172052	0.686475	0.00212205	0.0129908	0.00760919	0.453433	0.00229616	0.010438	0.0168111	0.115181	0.00114348	0.00138535	0.00135808	0.00218919
TAG49:2-FA17:1	0.00900832	0.0337141	0.035335	0.0428539	0.00282684	0.00453174	0.0564649	0.252172	0.00455293	0.0397483	0.10993	0.00309417	0.00454813	0.00362951	0.00440637	0.00653935	0.224877	0.0040488	0.239206	0.576136	0.0323535	0.0237697	0.0241887	0.992547	0.00230934	0.00851376	0.0105674	0.555391	0.00255847	0.00924575	0.0230167	0.09484	0.000760865	0.0011893	0.00107286	0.00173068
TAG49:3-FA17:1	0.00134098	0.00316088	0.00813838	0.00544239	0.000410552	0.00112345	0.0102752	0.0197133	0.000563099	0.0039441	0.0129337	0.000362569	0.000597145	0.000632751	0.000711383	0.000724597	0.0247361	0.000553385	0.052174	0.10908	0.00266501	0.00255884	0.00387971	0.147355	0.000271202	0.00149152	0.00113406	0.107285	0.000404427	0.00135232	0.0034225	0.022688	0.000177828	0.000201257	0.000216447	0.000294262
TAG49:4-FA17:1	0.000297199	0.00105914	0.0039185	0.00505044	9.72e-05	0.000179913	0.00447901	0.0115042	0.0001563	0.00281838	0.00855394	8.01e-05	0.000163419	0.000118036	0.000116556	0.000272111	0.0151904	0.000170165	0.0600425	0.134027	0.00101677	0.00149844	0.00243525	0.131043	7.4e-05	0.000343615	0.000266448	0.131192	0.000120794	0.000575487	0.00162987	0.0147022	2.47e-05	2e-05	3.55e-05	3.93e-05
TAG50:1-FA17:1	7.72e-05	0.000732255	0.000298376	0.000322629	0.000100311	0.000142329	0.000698968	0.000974537	4.57e-05	0.000236061	0.000557809	4.72e-05	3.67e-05	0.00015755	6.18e-05	6e-05	0.00117288	7.43e-05	0.00217236		0.000376103	0.000122851	0.00037413	0.00425463	0.000143695	9.84e-05	8.38e-05		0.000102871	0.000157166	0.000122732	0.00111718	0.00013885	0.000142595	0.000145222	9.4e-05
TAG50:2-FA17:1	0.000541069	0.00352913	0.00232321	0.00254639	0.000311288	0.000469282	0.0041477	0.00830216	0.000282568	0.00172875	0.00522146	0.000339787	0.000405528	0.000470072	0.000464877	0.000552925	0.00842292	0.000508696	0.011851	0.0433007	0.00222303	0.00104341	0.00183816	0.0595603	0.000332255	0.000681205	0.000522081	0.0385502	0.00033608	0.000834693	0.00110712	0.00535728	0.000171042	0.000313783	0.000323864	0.000287445
TAG50:4-FA17:1	0.00049077	0.000799903	0.00481791	0.00417561	9.13e-05	0.000370927	0.00566471	0.0118488	0.000191108	0.00264612	0.0107212	0.000104394	0.00021643	0.000154534	0.000165245	0.000228492	0.016335	0.000160848	0.0641557	0.121621	0.000802678	0.00157017	0.00240854	0.130898	5.08e-05	0.000479104	0.000299131	0.111296	0.000108776	0.000341068	0.00166513	0.016347	3.75e-05	3.53e-05	4.2e-05	7.47e-05
TAG51:2-FA17:1	0.0658024	0.136967	0.293518	0.243208	0.0143446	0.0278262	0.342876	1.27103	0.0258289	0.164017	0.565588	0.021171	0.0257464	0.0276487	0.0314565	0.0320023	1.09907	0.0235894	1.36723	3.47966	0.138435	0.116992	0.198307	8.04511	0.0123593	0.079503	0.0711857	3.68833	0.0213908	0.054302	0.155489	0.727406	0.00582871	0.00716312	0.00679455	0.0126031
TAG51:3-FA17:1	0.0512162	0.097755	0.216076	0.184363	0.0129041	0.027004	0.342475	0.967095	0.0232864	0.148141	0.559328	0.0148931	0.0211591	0.0217309	0.0251937	0.0281276	0.842642	0.0206429	1.35082	2.65174	0.100787	0.0975152	0.168856	5.91779	0.00898329	0.0618367	0.0477834	2.92876	0.0162929	0.0418601	0.116663	0.582336	0.00488239	0.00575332	0.00688489	0.00984844
TAG51:1-FA17:1	0.00357994	0.00875545	0.0256857	0.0151044	0.00110045	0.00238139	0.0140576	0.0545155	0.00210213	0.0158433	0.021183	0.001211	0.00231101	0.0025094	0.00155895	0.00261289	0.0790392	0.00155231	0.0990029	0.167183	0.0091328	0.00875735	0.00535726	0.373706	0.00176462	0.00669382	0.00376185	0.198696	0.00143242	0.00526122	0.0058858	0.0634281	0.000719365	0.000729415	0.00106858	0.00161086
TAG51:4-FA17:1	0.009269	0.0164152	0.0499999	0.0496618	0.00198184	0.00387513	0.0781499	0.203941	0.00444926	0.0358325	0.127648	0.00240507	0.00367158	0.00321034	0.00372472	0.00548174	0.18559	0.00329226	0.341854	0.876966	0.0168859	0.0237662	0.0401638	1.6683	0.00165836	0.00946488	0.00687041	0.899578	0.00254689	0.00732589	0.025808	0.148139	0.000680756	0.000838594	0.000857286	0.00153971
TAG52:2-FA17:1	0.000845425	0.00202139	0.00220424	0.00215741	0.000412479	0.00058838	0.00492988	0.0121101	0.000529842	0.00173917	0.00513113	0.000356328	0.000574232	0.000656699	0.000557162	0.000612427	0.0110888	0.000394583	0.0147866	0.0368033	0.001814	0.00156876	0.00309294	0.0731034	0.000573556	0.00101943	0.00111943	0.038632	0.000560296	0.00101723	0.00152913	0.00741089	0.000208637	0.000418012	0.000358777	0.000485776
TAG52:4-FA17:1	0.00374341	0.00387055	0.0140179	0.00991186	0.000954183	0.00196982	0.0250602	0.0547012	0.00186267	0.00787788	0.0354295	0.00137234	0.00168717	0.00154357	0.00172127	0.00209063	0.0426382	0.00150274	0.0835136	0.196954	0.00404532	0.00622304	0.0121701	0.347935	0.000574604	0.00451151	0.00274722	0.20015	0.00140134	0.00270301	0.00701469	0.0392791	0.000326629	0.000495602	0.000572284	0.00087875
TAG53:3-FA17:1	0.131986	0.169765	0.755497	0.467754	0.0276511	0.0528662	0.506313	3.03464	0.0580455	0.367507	1.33712	0.0414527	0.0541143	0.0527073	0.055956	0.0592901	2.82396	0.0418628	4.08189	10.2502	0.255908	0.25035	0.449847	26.5143	0.0232375	0.143457	0.111995	13.1398	0.0531891	0.120537	0.301228	1.87096	0.00743535	0.0121416	0.0105707	0.0203021
TAG53:4-FA17:1	0.0973204	0.089409	0.608864	0.322936	0.0209924	0.0537781	0.525031	1.40876	0.037108	0.244048	1.0555	0.0257274	0.0364828	0.0369115	0.041203	0.037694	1.64705	0.0345933	4.25731	7.4105	0.132719	0.166042	0.39031	17.3568	0.0121367	0.107006	0.0494576	9.09226	0.0390436	0.0725446	0.199308	1.55232	0.0055279	0.00821192	0.0091938	0.0150772
TAG53:5-FA17:1	0.00536967	0.00653255	0.0751003	0.0244605	0.00139339	0.00826272	0.0428311	0.147462	0.00478707	0.0145607	0.112931	0.00274341	0.00185284	0.00201651	0.00206893	0.00246694	0.170262	0.00232887	0.330253	1.58474	0.00589385	0.0190909	0.0380039	2.55655	0.000549347	0.00782537		1.50075	0.00368193			0.122222		0.000620507	0.000393283	0.00201279
TAG53:2-FA17:1	0.0307216	0.0399771	0.2736	0.0938541	0.00696137	0.0168312	0.0739659	0.47924	0.0152012	0.0947176	0.198405	0.00925504	0.0166451	0.0151617	0.0131508	0.0156883	0.715103	0.00981166	1.04166	2.21288	0.0582145	0.0678242	0.0474404	4.49768	0.010349	0.0491528	0.0328066	3.04568	0.0118327	0.0338176	0.0560365	0.606836	0.00311878	0.00355848	0.0039142	0.00820496
TAG53:7-FA17:1	0.00106873	0.00103358	0.00485955	0.00201424	0.000761719	0.00114214	0.00449226	0.0112172	0.000994237	0.00186386	0.00441849	0.000805514	0.0010741	0.00100766	0.00104307	0.000572161	0.00855159	0.000479641	0.0189723	0.0158124	0.00166794	0.00153044	0.00194375	0.042011	0.000368162	0.00160967	0.00112301	0.00972731	0.000528627	0.00215862	0.00122624	0.00897531	0.000612383	0.000612407	0.000590225	0.000586048
TAG54:3-FA17:1	0.00292868	0.00213596	0.0148583	0.00564788	0.000989007	0.00201664	0.0121235	0.0321539	0.00178435	0.00508422	0.0191801	0.0013672	0.00183879	0.00128136	0.00150733	0.00142095	0.0327633	0.00126374	0.0726152	0.113789	0.00306849	0.0039543	0.00664031	0.276215	0.000839872	0.00496703	0.00244261	0.15738	0.00183099	0.00280173	0.00408589	0.0378373	0.000458549	0.000594484	0.000631734	0.00110719
TAG54:6-FA17:1	0.00266802	0.00258644	0.00228297	0.00295525	0.00346049	0.00287899	0.00266344	0.00127551	0.00277426	0.00259977	0.00259423	0.00302081	0.00327768	0.00290421	0.0031369	0.00272722	0.00236658	0.00313605	0.00190371	0.00151076	0.00356885	0.00330124	0.0032993	0.00847266	0.00389023	0.00352348	0.00346521	0.0026769	0.00395887	0.00337474	0.00346639	0.00279286	0.00342516	0.00369401	0.00355854	0.00332469
TAG54:7-FA17:1	0.113633	0.0995512	0.10873	0.104185	0.114097	0.104965	0.100342	0.111617	0.108663	0.109096	0.10278	0.105308	0.111675	0.108614	0.107806	0.0976825	0.102524	0.111941	0.106178	0.106311	0.123978	0.109687	0.10132	0.121957	0.115016	0.102624	0.0940854	0.116296	0.111542	0.108413	0.107309	0.107011	0.10662	0.104765	0.114423	0.108851
TAG55:2-FA17:1	0.00332849	0.00295885	0.0527937	0.0082979	0.000634749	0.00197082	0.00217106	0.0844653	0.00732039	0.0104291	0.0272537	0.00105596	0.00178046	0.0015425	0.000773658	0.00401708	0.166126	0.00123959	0.102633	0.352309	0.00840994	0.00555774	0.00134159	0.774666	0.00181908	0.00546409	0.00608989	0.512498	0.00229868	0.00637449	0.0072948	0.166349	0.000473909	0.000611485	0.000626519	0.00164723
TAG55:3-FA17:1	0.0169701	0.0151141	0.131454	0.0356949	0.00260893	0.00534588	0.0246268	0.345881	0.0190782	0.0261804	0.115446	0.00417445	0.00542143	0.00668931	0.00647351	0.0138856	0.356716	0.00425354	0.325421	1.00608	0.026964	0.019789	0.0304578	2.54067	0.00440719	0.0192722	0.0203935	1.38018	0.00960293	0.0178202	0.0284886	0.350044	0.00123028	0.00148249	0.00153139	0.0045343
TAG55:6-FA17:1	0.00124519	0.000539724	0.00346071	0.0011989	0.00054192	0.000830015	0.00715511	0.0177097	0.000850788	0.0020494	0.00887289	0.00105246	0.000862721	0.00072819	0.000477567	0.000540636	0.00405814	0.000642047	0.0178938		0.000702361	0.0016012	0.00484535	0.0437239		0.00172991	0.0012177		0.000745569	0.000348602	0.00137484		0.000418896	0.000597119	0.000151395	0.000351805
TAG55:7-FA17:1	0.0135859	0.00982532	0.0570098	0.0263197	0.0058993	0.0142937	0.0730125	0.151446	0.00732949	0.0228495	0.0965949	0.00847605	0.00965558	0.0110704	0.00996524	0.00711003	0.132974	0.00653061	0.290912	0.291962	0.0145745	0.0198069	0.0352482	0.936549	0.00790271	0.0274696	0.0191975	0.374155	0.0095633	0.0280952	0.022289	0.125375	0.0112247	0.00936797	0.00584362	0.0131069
TAG55:4-FA17:1	0.00825503	0.00876053	0.0543102	0.0185679	0.001318	0.00288429	0.0250824	0.127293	0.00654084	0.0114334	0.0782619	0.00205299	0.00280761	0.0040186	0.00361253	0.00598123	0.136457	0.00229944	0.168725	0.407831	0.0095809	0.00952516	0.0247408	1.08049	0.00173754	0.0105366	0.00733812	0.52949	0.00464735	0.00878043	0.0151935	0.143302	0.00082456	0.00104299	0.00135841	0.00360241
TAG55:8-FA17:1	0.0050443	0.00318979	0.0263687	0.0102004	0.00177997	0.00495137	0.0396919	0.0635446	0.0025523	0.00794899	0.0422103	0.0021648	0.00265197	0.00234248	0.00225107	0.00251466	0.0530548	0.00235167	0.138586	0.121962	0.00397897	0.00664333	0.0145349	0.369034	0.00196827	0.0108216	0.00652003	0.176098	0.0029782	0.00851991	0.00908491	0.0684063	0.00276548	0.00179841	0.00175078	0.00376986
TAG55:9-FA17:1	0.00102963	0.000614265	0.00857172	0.00241828	0.000433032	0.000850416	0.00973999	0.0130976	0.000627515	0.00202114	0.00743369	0.000428263	0.000421454	0.00021948	0.000465295	0.000579813	0.00988531	0.000565281	0.0436844	0.0435462	0.00071989	0.00146937	0.0033792	0.104465	0.000450096	0.00271167	0.000420932	0.0589503	0.000558873	0.00123067	0.00177754	0.0261551	0.000129137	0.000411189	0.000120786	0.000659047
TAG57:3-FA17:1	0.008363	0.00373452	0.158769	0.0107369	0.00107358	0.00358437	0.00705246	0.521971	0.0338169	0.0129043	0.0552372	0.00195447	0.00222835	0.00237355	0.00139735	0.016139	0.861549	0.00272266	0.204967	0.784845	0.0226081	0.00750772	0.00884214	1.83959	0.00317425	0.0136619	0.0168799	0.918714	0.00711659	0.00840037	0.0100297	0.4	0.000621274	0.00075307	0.000932789	0.00243447
TAG57:5-FA17:1	0.00149486	0.000510191	0.00862526	0.00128254	0.000544431	0.00134699	0.000451494	0.0188988	0.00202858	0.00237306	0.00612395	0.000887894	0.00100664	0.00153969	0.00124141	0.00112671	0.0321132	0.000774957	0.0206598	0.0246433	0.00182351	0.00182196	0.000595587	0.101295	0.00126937	0.00201541	0.0018552	0.0461504	0.00172107	0.009157	0.00147923	0.0317382	0.00103481	0.00147905	0.000613423	0.00173877
TAG57:6-FA17:1	0.00757213	0.00392441	0.0351621	0.00894067	0.00249947	0.00514188	0.0128623	0.111366	0.00494691	0.00831151	0.0415753	0.00413045	0.00369465	0.00782024	0.00597257	0.0055336	0.090055	0.00303859	0.076455	0.303359	0.00762651	0.0074925	0.00913081	0.733592	0.00474364	0.0116721	0.0106345	0.404452	0.00500168	0.0257239	0.00926577	0.069717	0.00341508	0.00393271	0.00233715	0.00495524
TAG57:7-FA17:1	0.00651969	0.00307967	0.0209013	0.00825374	0.0014226	0.00360293	0.0173457	0.0691166	0.00323038	0.00560504	0.0451683	0.00242185	0.00295832	0.0071942	0.00849676	0.00341067	0.0969671	0.00209838	0.0724383	0.17425	0.00558222	0.00593427	0.014783	0.444988	0.00395854	0.00974404	0.00928748	0.184859	0.00406357	0.0220192	0.00915557	0.0417384	0.00406191	0.00186605	0.00327936	0.00669613
TAG57:8-FA17:1	0.00486878	0.00364795	0.0120049	0.0071369	0.00292093	0.00590288	0.0172948	0.06683	0.00245307	0.00584546	0.0336386	0.00452908	0.00511043	0.00974105	0.0101885	0.00346408	0.0590468	0.00151272	0.0395517	0.0932184	0.00774453	0.00427787	0.0157501	0.255943	0.00524791	0.00920073	0.0133224	0.107167	0.0043808	0.0284237	0.0114864	0.0237638	0.00888439	0.0101092	0.00403069	0.0156205
TAG57:9-FA17:1	0.00213211	0.00168091	0.00361865	0.00315227	0.00169223	0.0022252	0.0192257	0.0393307	0.00145652	0.00243076	0.0218503	0.00257875	0.00288473	0.00375405	0.00339578	0.00176687	0.0208583	0.00124679	0.0199748	0.0202936	0.00287451	0.00308667	0.0067995	0.0848162	0.00375255	0.00408839	0.00410107	0.0349868	0.0021942	0.0133582	0.00472306	0.00884049	0.00941943	0.00841055	0.00373158	0.00942973
TAG57:10-FA17:1	0.00059857	0.000610748	0.000957853	0.00102284	0.00051089	0.000479363	0.00593434	0.00802262	0.000164318	0.000884901	0.00478371	0.000640049	0.000333344	0.00104303	0.000798137	0.000691706	0.00579596	0.00052043	0.00432617	0.00350349	0.00109554	4.98e-05	0.00167133	0.0318003	0.000727013	0.00173341	0.00152722	0.0036986	0.000475912	0.0026572	0.000839741	0.00169929	0.00166091	0.000894043	0.000574821	0.00216419
TAG57:11-FA17:1	0.000137463	0.000145369	0.000468671	0.000273618	0.00011065	6.17e-05	0.00139512	0.00308946	5.61e-05	0.000312003	0.000736892	4.81e-05	7.71e-05	0.000197013	0.000101876	0.000162813	0.00189391	0.000116048	0.00184066	0.000402957	0.000184758	0.000266992	0.0015638	0.010479	0.000257242	6.15e-05	0.000256328	0.00413347	1.54e-05	0.00033545	0.000128312	0.000790442	6.55e-05	5.05e-05	7.67e-05	0.000339455
TAG59:7-FA17:1	0.000897996	0.000349142	0.00528516	0.00113128	0.000386084	0.000650459	0.000775657	0.0184564	0.00190164	0.00095477	0.00542337	0.000512423	0.000401477	0.000646875	0.000618106	0.00141577	0.0239333	0.000468883	0.0112431	0.0258704	0.00141677	0.000754388	0.0011927	0.0740751	0.000603308	0.00177303	0.000911814	0.0329891	0.00074125	0.00301556	0.00109437	0.0154669	0.000245448	0.000266318	0.000251807	0.000357924
TAG59:9-FA17:1	0.00143584	0.000928205	0.0048586	0.00247377	0.000748008	0.00183148	0.00462791	0.0233947	0.000968283	0.00245514	0.00775318	0.000919571	0.00151252	0.00223828	0.002164	0.000986792	0.0153682	0.00059735	0.0110994	0.0398393	0.00226252	0.00285935	0.00386167	0.116618	0.00092763	0.00278955	0.00278792	0.0455862	0.00119055	0.00998092	0.00205914	0.0107022	0.0022277	0.00154505	0.00147387	0.00430082
TAG59:10-FA17:1	0.000435621	0.000158414	0.000925162	0.00106441	0.000533649	0.000600006	0.00157495	0.0133324	0.000665185	0.000626656	0.00365747	0.000585601	0.000960148	0.00155877	0.00099952	0.000706585	0.00547703	0.000278417	0.00333004	0.00669184	0.000698989	0.000610139	0.00194148	0.0267744	0.00103553	0.00177673	0.00117283	0.00491461	0.000698803	0.00473469	0.00169336	0.00336352	0.00213109	0.00135122	0.000999803	0.00332299
TAG59:11-FA17:1	0.000874052	0.00049528	0.00151925	0.00269197	0.000484498	0.00106011	0.0012616	0.0142345	0.000588521	0.00109957	0.00349286	0.00112561	0.00121321	0.00160124	0.0013376	0.000673943	0.0104919	0.000311425	0.00424209	0.0125056	0.000905579	0.00118332	0.00285918	0.0402478	0.00143166	0.00139787	0.00248981	0.0139454	0.00081806	0.00701955	0.0021535	0.00408257	0.00229678	0.00282502	0.000884458	0.00322433
TAG59:12-FA17:1	0.000208236	0.000196014	0.00103878	0.000792208	0.000271587	0.000456711	0.0024626	0.00809094	0.000295891	0.000573466	0.00110616	0.000486592	0.000332772	0.000646005	0.000242028	0.000335232	0.00440398	0.000325939	0.00424044	0.00553736	0.000512594	0.000549267	0.00252615	0.0168492	0.000432093	0.000845607	0.000573626	0.00628084	0.00033892	0.00187233	0.000796483	0.00428114	0.000828253	0.000610138	0.000489309	0.000918668
TAG61:10-FA17:1	0.000225822	0.000166031	0.000603188	0.000353597	0.000266597	0.000297451	0.00139967	0.00292321	0.000225183	0.000411831	0.00196535	5.9e-05	0.000402335	0.000502921	0.000380973	0.000259807	0.0034273	0.000175663	0.00229141	0.00495134	0.000301188	0.000312599	0.00125726	0.00471654	0.000251576	0.000325137	0.000285927	0.00621499	0.00051356	0.00182673	0.000465709	0.00158133	0.000371696	0.000110112	0.000186341	0.000685821
TAG61:11-FA17:1	0.000214644	0.000129668	0.000178944	0.000233739	0.000155206	0.000339264	0.00086601	0.00207452	0.000187438	0.000337941	0.00109099	0.000248375	0.000309532	0.000315123	0.000156624	0.000167544	0.00153159	0.000215329	0.00306581	0.000560098	0.000297404	0.000240347	0.000227892	0.00934249	0.000121335	0.000133733	0.000626546	0.00178247	0.000282638	0.00161359	0.000390202		1.93e-05	0.000223535	0.000291218	0.000742463
TAG47:2-FA17:2	0.000212397	0.000318984	0.00200867	0.00170353	8.78e-05	0.000263275	0.00180372	0.00385273	0.000114948	0.00104849	0.00228321	9.18e-05	0.000131735	0.000149518	7.44e-05	0.000136841	0.00543439	6.95e-05	0.0248082	0.0145541	0.000398204	0.000554728	0.00141345	0.0508331	4.38e-05	0.000391526	0.00023743	0.0187258	1.16e-05	0.000239762	0.000682233	0.00528352	3.64e-05	2.66e-05	2.98e-05	3.43e-05
TAG49:2-FA17:2	0.000703501	0.000743194	0.00625313	0.00217939	0.000164447	0.000743207	0.00346577	0.0104412	0.000206447	0.00146538	0.00735241	0.000244738	0.000260383	0.000258296	0.000254249	0.000225874	0.0135865	0.000223134	0.0301365	0.0366976	0.000732685	0.00136329	0.00129281	0.0790444	0.000118691	0.00114762	0.000542363	0.0407889	0.000162498	0.000712579	0.0015203	0.0162281	7.91e-05	0.000110126	0.000120508	0.000121474
TAG49:3-FA17:2	0.000823699	0.00163446	0.00762402	0.00576267	0.00021277	0.000656269	0.00657785	0.0264003	0.000366753	0.0039641	0.0144345	0.000244541	0.000455893	0.00034071	0.000357952	0.000474415	0.0329783	0.000368686	0.051048	0.105065	0.00186889	0.002466	0.00321559	0.169994	3.7e-05	0.000926684	0.000770821	0.0955842	0.000260129	0.000894883	0.00292086	0.0215456	6.12e-05	7.06e-05	7.91e-05	0.000172295
TAG49:4-FA17:2	0.000203759	0.000368406	0.00199851	0.00202217	2.41e-05	0.000112556	0.00202035	0.00717656	7.55e-05	0.00153741	0.00668551	4.74e-05	0.000106748	3.98e-05	6.83e-05	0.000135935	0.00999787	7.93e-05	0.0411772	0.0794443	0.000362177	0.000898491	0.000901194	0.0668902	1.45e-05	0.000181917	0.000180009	0.0887767	6.11e-05	0.000176984	0.00121758	0.0122151	8.21e-06	1.48e-05	1.62e-05	2.49e-05
TAG49:6-FA17:2	7.25e-05	0.000101247	0.00120749	0.000407966	1.35e-05	7.26e-05	0.00107123	0.00159053	3.13e-05	0.000338818	0.00126001	2.61e-05	5.36e-05	1.53e-05	3.11e-05	4.33e-05	0.00253845	3.52e-05	0.0131195	0.0120195	0.000127154	0.000202578	0.000295565	0.0157041	1.32e-05	0.00012593	5.66e-05	0.0131029	2.73e-05	0.000116455	0.000229178	0.00317108	6.25e-06	1.56e-05	1.21e-05	1.05e-05
TAG49:7-FA17:2	0.000952201	0.00183466	0.0149569	0.00671376	0.000253408	0.00107481	0.0149532	0.0263101	0.000466069	0.00501407	0.0147438	0.000300435	0.000459885	0.000243383	0.00032527	0.000661845	0.028689	0.000479266	0.153269	0.130287	0.00204402	0.00321595	0.00497092	0.163952	0.000140941	0.00183396	0.000922276	0.136027	0.000285601	0.00134207	0.00331501	0.042087	5.33e-05	0.000107912	7.03e-05	0.000138338
TAG50:3-FA17:2	0.00154169	0.00161644	0.0100111	0.00559625	0.000387544	0.00105895	0.00960268	0.0252481	0.000503788	0.00405552	0.0164134	0.000365178	0.000705549	0.000608661	0.000682767	0.000679895	0.0230389	0.000484342	0.0684519	0.120942	0.00211729	0.00293406	0.00505156	0.174869	0.000178369	0.00193328	0.00117169	0.135103	0.000539478	0.00120401	0.0034594	0.0288881	0.000112556	0.000127122	0.000158554	0.000246679
TAG51:3-FA17:2	0.00571333	0.00489427	0.0343525	0.0161511	0.00130265	0.00372469	0.0330879	0.0808586	0.00199676	0.0101903	0.0497615	0.001593	0.00205875	0.0021295	0.00238281	0.0019807	0.0859748	0.00179552	0.181783	0.304493	0.00658641	0.00888503	0.0179385	0.688422	0.000701354	0.00711461	0.00375421	0.326883	0.00190994	0.00443378	0.010924	0.0938045	0.000409536	0.000697905	0.000686343	0.00120455
TAG51:4-FA17:2	0.00376357	0.00343834	0.0266452	0.0131819	0.000864766	0.00270736	0.0253162	0.0599108	0.00126189	0.0087664	0.0418297	0.00082502	0.00145739	0.00120199	0.00118688	0.00147804	0.0648009	0.0013175	0.173436	0.291576	0.00401704	0.00636255	0.013579	0.576099	0.000318686	0.00425859	0.00257999	0.282844	0.00121072	0.00253443	0.00814737	0.0708315	0.000238546	0.000384974	0.000382369	0.000836816
TAG51:5-FA17:2	0.00045113	0.000382221	0.00149187	0.000943054	0.000117734	0.000251544	0.00292072	0.00476692	0.000192352	0.000883624	0.00393653	0.000153983	0.000211298	0.000177558	0.000220295	0.000228525	0.00468845	0.000210658	0.00751346	0.0220371	0.000409161	0.000714839	0.00197954	0.0501417	1.06e-05	0.000361722	0.000339618	0.0200478	0.000157239	0.000213362	0.000623017	0.00322207	3.36e-05	7.03e-05	3.5e-05	0.000120164
TAG51:7-FA17:2	0.00453344	0.00806845	0.0206596	0.0133868	0.00171022	0.00278818	0.0334111	0.130438	0.00345874	0.017058	0.0627766	0.00195046	0.00274923	0.00168883	0.00209541	0.00351851	0.0920463	0.00222098	0.153933	0.219924	0.00810839	0.0110288	0.0169178	0.535841	0.000784289	0.00482687	0.00496154	0.25999	0.00166259	0.00392317	0.00848196	0.0530226	0.000362597	0.000697709	0.000488957	0.000871349
TAG51:8-FA17:2	0.000830675	0.00129615	0.00494647	0.00403263	0.000273433	0.000472733	0.00998251	0.0230082	0.00055034	0.00358849	0.0115533	0.000336603	0.000499739	0.000326624	0.00032187	0.000743788	0.0198942	0.000432215	0.0402154	0.073274	0.00154755	0.00238392	0.00480664	0.130296	0.000156602	0.000902388	0.000156363	0.0854481	0.000368422	0.000930684	0.00199377	0.0142984	6.84e-05	0.000145957	0.000103885	0.000180325
TAG52:3-FA17:2	0.00576215	0.00443121	0.0226726	0.0137573	0.00231129	0.00397537	0.0357205	0.0575957	0.00290054	0.00765797	0.0367093	0.0027481	0.00274382	0.00302966	0.00368405	0.00284569	0.0476307	0.00279614	0.109376	0.238653	0.00506108	0.00674174	0.0162859	0.460708	0.00114533	0.00904591	0.00512013	0.231857	0.00305547	0.00507962	0.00949039	0.0638497	0.000960954	0.0012499	0.00126267	0.00211215
TAG53:5-FA17:2	0.00130499	0.0015103	0.0156647	0.00429616	0.000243406	0.00249705	0.0104832	0.0423346	0.00115344	0.00317298	0.0337616	0.000814144	0.000574364	0.000322111	0.000377167	0.00052386	0.0459165	0.000629736	0.113951	0.315596	0.00109556	0.00478356	0.00479227	0.514838		0.00184435		0.306379	0.00121794			0.0280611		0.000203064	0.000111757	0.000460478
TAG53:2-FA17:2	0.000339825	0.0002229	0.0022207	0.000673601	0.000100619	0.000204004	0.000203645	0.0045348	0.000175726	0.000783737	0.00198894	0.000140633	0.000198726	0.000127325	0.000175098	0.000173254	0.00584833	9.67e-05	0.0105517	0.0129667	0.000429101	0.000548066	0.00048142	0.0500218	5.75e-05	0.000818678	0.00020448	0.0284098	8.78e-05	0.000425921	0.000510172	0.00582619	1.9e-05	2.05e-05	1.35e-05	8.47e-05
TAG53:3-FA17:2	0.00187031	0.001418	0.0176359	0.00534111	0.000507499	0.00163617	0.00928664	0.0308765	0.00129681	0.00490207	0.0178528	0.000683881	0.00102239	0.000935498	0.000934996	0.000950676	0.0396294	0.00076138	0.0903868	0.115399	0.0025144	0.00345866	0.00573824	0.280798	0.000454214	0.00355233	0.00154716	0.161279	0.000809391	0.0020523	0.00364896	0.0435009	0.000271816	0.000245805	0.000203444	0.000566527
TAG53:7-FA17:2	0.0368865	0.0367228	0.144897	0.10219	0.0149291	0.0252742	0.217627	0.678498	0.021538	0.0828191	0.350862	0.0196349	0.0238916	0.0176021	0.0231117	0.0172856	0.508733	0.0181491	0.818831	1.19474	0.0539239	0.0611219	0.119573	3.17477	0.00963802	0.0484188	0.0347394	1.21561	0.0202346	0.0331851	0.0616478	0.34268	0.00602655	0.0067807	0.00700015	0.00984809
TAG53:8-FA17:2	0.0118794	0.0118259	0.0637918	0.0377926	0.00416893	0.0063441	0.0826339	0.24034	0.00725623	0.0320767	0.13709	0.0046309	0.0063157	0.00427139	0.00627749	0.00638463	0.18227	0.00524694	0.420764	0.700161	0.0162902	0.0232407	0.0443051	1.72298	0.00209846	0.0143876	0.00900401	0.755953	0.00486856	0.0100463	0.0206973	0.1736	0.000884631	0.00177533	0.00138376	0.00186166
TAG53:9-FA17:2	0.00155963	0.0019287	0.0107996	0.00918119	0.000497841	0.000893848	0.013863	0.0486234	0.00134971	0.00626542	0.0227108	0.00060143	0.00106014	0.000514073	0.000698062	0.00116077	0.0370866	0.000631522	0.0824944	0.193247	0.00267899	0.00482677	0.00889379	0.366854	0.000374075	0.0021137	0.00130466	0.231904	0.000650189	0.00180968	0.0044571	0.0359925	9.33e-05	7.99e-05	0.000114038	0.000303177
TAG54:2-FA17:2	0.000237073	0.00010087	0.000557822	0.000257357	3.03e-05	0.000156852	0.000294841	0.00302876	7.4e-05	0.000351463	0.00123032	8.4e-05	9.34e-05	7.57e-05	0.000151932	5.53e-05	0.00155848	7.07e-05	0.0017123	0.00699878	0.000325488	0.000329906	0.000252871	0.0163805	7.05e-05	0.000210941	0.000323191	0.00972382	7.36e-05	0.000106134	0.000239772	0.000877345	3.59e-05	4.73e-05	3.11e-05	6.31e-05
TAG54:4-FA17:2	0.0162583	0.0114975	0.0911276	0.0339687	0.00744346	0.014052	0.0803942	0.199348	0.0103014	0.0303718	0.143642	0.00935773	0.00997987	0.00870568	0.0108011	0.00860257	0.19063	0.00808955	0.503994	0.904631	0.017498	0.0245396	0.0541649	1.93543	0.00534266	0.0222946	0.0101627	1.07813	0.011223	0.0156421	0.0238989	0.21974	0.00364896	0.00533658	0.00494799	0.00627877
TAG54:7-FA17:2	0.00192615	0.00249609	0.008383	0.00670403	0.000546075	0.000932053	0.00847493	0.0350502	0.000972034	0.00477932	0.0189461	0.00068973	0.000965479	0.000469247	0.000731585	0.000748438	0.0280325	0.00072231	0.0646322	0.136902	0.00298495	0.00311591	0.00616764	0.250472	0.000328249	0.00225968	0.00121056	0.141701	0.000920275	0.00184955	0.00404402	0.024888	0.000202157	0.00024424	0.000262767	0.000418301
TAG54:8-FA17:2	0.000655903	0.000678811	0.00471912	0.0025511	0.000225489	0.000424509	0.00406041	0.00886274	0.000323261	0.00155514	0.00696562	0.000227029	0.000345508	0.000265381	0.000545114	0.000307099	0.013631	0.000300803	0.0330808	0.0492848	0.000849675	0.001245	0.002922	0.103164	0.000162777	0.000834297	0.000486531	0.0717927	0.00044349	0.000466532	0.0014636	0.0124548	5.75e-05	0.000119392	0.000163347	0.000182967
TAG55:3-FA17:2	0.00038451	0.000223441	0.00478509	0.000815118	2.4e-05	0.000193066	0.000174035	0.00737066	0.000620788	0.000812344	0.00492516	0.000110846	0.000219311	0.000221613	0.000117961	0.000305367	0.0120012	0.000166522	0.0129813	0.0253132	0.000764456	0.000615629	0.000654789	0.0553372	6.09e-05	0.00084681	0.000527279	0.0306527	0.000415836	0.000689646	0.000607501	0.0147703	7.51e-05	6.28e-05	5.24e-05	0.00011446
TAG55:4-FA17:2	0.000735299	0.000504025	0.00791042	0.0020226	0.000196022	0.000535222	0.00412272	0.0173302	0.00109048	0.00142829	0.0107067	0.000254906	0.000311651	0.000402088	0.000458746	0.000791387	0.0206161	0.000235591	0.0286009	0.0532517	0.00102775	0.00108622	0.00209077	0.159005	8.74e-05	0.00167135	0.000989936	0.069194	0.000682012	0.000686256	0.00170508	0.0251607	7.72e-05	0.00010706	0.000262651	0.000298634
TAG55:6-FA17:2	0.00809739	0.00637393	0.000186389	0.0117459	0.00348562	0.00450981	0.0424027	0.133326	0.00490208	0.0102685	0.0697192	0.00541607	0.00484644	0.0039074	0.00563528	0.00496231	0.0484461	0.00411029	0.129308	0.0265918	0.00798346	0.0112164	0.0306823	0.29754		0.0105109	0.0105271	0.0134818	0.00726835	0.00921415	0.0151909	0.0183025	0.00148188			0.00241562
TAG55:7-FA17:2	0.0964854	0.0807756	0.279079	0.181731	0.0348489	0.0544503	0.440127	1.4613	0.0615163	0.147764	0.825172	0.0541762	0.0568571	0.0490102	0.0611946	0.0446675	0.766716	0.0397844	1.57699	0.880015	0.102771	0.130329	0.299921	6.82098	0.0267075	0.100964	0.109151	2.5866	0.0693241	0.119141	0.167024	0.572231	0.013087	0.0209055	0.0180803	0.0316328
TAG55:8-FA17:2	0.0673524	0.0505252	0.217223	0.119658	0.0241213	0.0424929	0.394912	1.11552	0.0413082	0.100551	0.641413	0.0328572	0.0363327	0.0337917	0.0338501	0.0345256	0.637845	0.0266582	1.06203	1.32183	0.0540199	0.0827942	0.251454	5.76338	0.0173471	0.0801952	0.0699338	1.55533	0.0521492	0.0828616	0.111907	0.57468	0.00977014	0.0158255	0.0131396	0.021604
TAG55:9-FA17:2	0.0329188	0.0242644	0.170578	0.0775015	0.0110006	0.023053	0.224631	0.476763	0.0175527	0.0526181	0.312061	0.0147086	0.016929	0.0135543	0.0156706	0.0157523	0.377285	0.0144124	0.857986	1.33661	0.0291592	0.0465076	0.142942	4.66134	0.00719678	0.0407245	0.0219955	1.76088	0.0221144	0.0355902	0.0632468	0.409909	0.00560776	0.00636211	0.0050037	0.0119686
TAG55:10-FA17:2	0.00246571	0.00153952	0.0100414	0.0035015	0.000695585	0.000826758	0.0232496	0.0428819	0.00034545	0.00332621	0.0310321	0.000362151	0.00101945	0.000609303		0.00104033	0.0403909	0.000874426		0.318013	0.00207583	0.00148402		0.595959	0.000261766	0.00300821	0.00099024				0.00371441	0.0569558			0.000225327
TAG56:3-FA17:2	0.00088063	0.000410709	0.00683133	0.00159581	0.000228019	0.000627785	0.00154065	0.0110464	0.00116104	0.00150956	0.00853909	0.000320854	0.000490228	0.000374555	0.00031209	0.000703661	0.0167219	0.000296971	0.021977	0.0305411	0.000851766	0.00101859	0.00100449	0.087624		0.00151959	0.00125322	0.0459312	0.000718461	0.0011757	0.00132885	0.0175681	7.66e-05	4.61e-05	0.000142149	0.00033771
TAG57:6-FA17:2	0.00768269	0.00367065	0.0532319	0.0080852	0.00160129	0.00398144	0.0119872	0.211212	0.00828802	0.0122581	0.0800534	0.00264129	0.00357469	0.00245153	0.00141739	0.00686731	0.19057	0.00255964	0.153287	0.26435	0.0105184	0.00815121	0.00882601	0.764971	0.00244731	0.0109355	0.00930178	0.396768	0.00454224	0.0089563	0.00783128	0.110167	0.000577451	0.00132957	0.000980683	0.00251024
TAG57:7-FA17:2	0.0246215	0.0110067	0.140949	0.0254819	0.00511023	0.00961464	0.0747703	0.541633	0.0235387	0.0259702	0.210811	0.0102732	0.00861591	0.0137299	0.0123873	0.0179175	0.451872	0.00767994	0.458673	1.03784	0.0263064	0.0209253	0.0829457	2.72568	0.00676677	0.0299508	0.0223697	0.858751	0.0186188	0.0309464	0.0318269	0.268033	0.00205553	0.00332218	0.00383809	0.00813769
TAG57:8-FA17:2	0.0152327	0.0079542	0.0507139	0.0149765	0.00457809	0.0066912	0.0695393	0.252627	0.0118608	0.0144792	0.109789	0.0072232	0.00685765	0.00898219	0.0102427	0.00995323	0.185682	0.00479692	0.166176	0.217403	0.0130439	0.0105501	0.0570811	0.795903	0.00528147	0.0173409	0.0163168	0.222277	0.0117673	0.0208636	0.0170218	0.0865882	0.00406928	0.00370607	0.0034459	0.0083805
TAG57:9-FA17:2	0.011167	0.00889058	0.0438693	0.0197694	0.004064	0.00570695	0.0826064	0.243459	0.00588197	0.0155893	0.133028	0.0046557	0.00818753	0.0107708	0.00968087	0.00689775	0.156108	0.00385992	0.137526	0.266721	0.0129763	0.0120524	0.0469936	1.02542	0.00419293	0.0157038	0.017007	0.285347	0.00691893	0.0201319	0.0200539	0.0798024	0.00412249	0.00405334	0.00300567	0.00950145
TAG57:10-FA17:2	0.011662	0.0082177	0.0390006	0.0176814	0.00366281	0.00569595	0.0782407	0.219544	0.00644827	0.016941	0.100203	0.00523082	0.00612317	0.00855202	0.00910738	0.00663834	0.162068	0.00401445	0.133563	0.290423	0.0110541	0.013731	0.0448995	1.00879	0.00486088	0.0128402	0.013312	0.348245	0.00636245	0.0186776	0.0186004	0.0766973	0.00756965	0.00526005	0.00320411	0.00916218
TAG57:11-FA17:2	0.00164546	0.00353401	0.00349055	0.00657904	0.000859101	0.000985584	0.0190372	0.0588409	0.000651633	0.00450675	0.0117928	0.000794746	0.00112019	0.00201657	0.00184178	0.00122382	0.0386981	0.00087981	0.0205356	0.0398735	0.00515657	0.00352995	0.0134492	0.176653	0.00207126	0.00242644	0.00530497	0.0512315	0.00053546	0.00114774	0.00525874	0.012538	0.00269951	0.00150525	0.00141835	0.00364297
TAG59:9-FA17:2	0.00125308	0.000645622	0.0105514	0.00211135	0.000375145	0.000967744	0.00342608	0.0316513	0.00223167	0.00146877	0.0110148	0.000783249	0.00106797	0.00152173	0.0007637	0.00181563	0.0395649	0.000567859	0.018038	0.0580313	0.00205999	0.00149242	0.00230614	0.132008	0.000886663	0.00198729	0.00146414	0.05309	0.00128121	0.00379032	0.00152192		0.000308075	0.000457472	0.000248099	0.0016231
TAG59:10-FA17:2	0.0048093	0.00325324	0.018628	0.00826797	0.00122561	0.00188849	0.0279012	0.0903626	0.00227531	0.00666177	0.0383408	0.00149123	0.0027121	0.00391332	0.00316944	0.00278258	0.0586301	0.00101311	0.0425612	0.166614	0.00463431	0.00582386	0.0169851	0.490271	0.00100772	0.00570057	0.00782002	0.154995	0.00216383	0.00627349	0.00815531	0.0355008	0.00123904	0.001239	0.000943756	0.00240276
TAG59:11-FA17:2	0.00424515	0.00406778	0.0136084	0.00780132	0.00112811	0.00211726	0.0319516	0.100152	0.00230669	0.00668887	0.0483955	0.00155695	0.00296719	0.00347356	0.00319891	0.00269635	0.0671897	0.00155676	0.0440713	0.0969969	0.00517723	0.00543665	0.0230405	0.509014	0.00144633	0.00532241	0.00667739	0.120844	0.0019515	0.00583873	0.00801123	0.0292205	0.00136915	0.00134067	0.00096648	0.00294271
TAG59:12-FA17:2	0.00279612	0.00362814	0.00791593	0.00618831	0.00122189	0.0011183	0.0229225	0.088485	0.00167726	0.00592612	0.0180205	0.00152186	0.0020612	0.00250403	0.00160315	0.00132351	0.0472516	0.0014919	0.0287821	0.0700139	0.00461948	0.00467217	0.0207959	0.25629	0.0015756	0.00455911	0.00607015	0.0966682	0.00193862	0.00505774	0.00567617	0.0183583	0.00182947	0.00127615	0.000813015	0.00271492
TAG59:13-FA17:2	0.000930264	0.00140371	0.00522728	0.00421856	0.00046481	0.000655078	0.0149274	0.0317508	0.000375192	0.00244768	0.00824729	0.000910546	0.000760602	0.000909369	0.000733825	0.000976449	0.0274352	0.000489921	0.0231168	0.0397849	0.00199733	0.00155909	0.0144429	0.10211	0.000604657	0.00219349	0.00224281	0.0509557	0.000779332	0.00187416	0.00300116	0.0159863	0.000576577	0.000465839	0.00039588	0.00101151
TAG61:11-FA17:2	0.000595692	0.000405897	0.00173883	0.000854775	0.00025879	0.000512789	0.00489335	0.0102031	0.000557499	0.000792954	0.00834084	0.000519869	0.000548269	0.000551679	0.000593232	0.000498672	0.00627532	0.000321533	0.00570412	0.00642169	0.000713322	0.000690272	0.00349754	0.0414363	0.000364631	0.000805366	0.00107051	0.00566321	0.000555071	0.000815017	0.000881259	0.0026434	4.39e-05	0.000292012	0.000237464	0.000540321
TAG61:12-FA17:2	0.000526394	0.000517023	0.00114827	0.000559537	0.000265175	0.000388729	0.00532335	0.0145315	0.000264531	0.000658891	0.00352422	0.000363944	0.000514519	0.000565307	0.000371531	0.000573869	0.00309558	0.000223826	0.00667295	0.00435108	0.000337009	0.000696793	0.00315045	0.0151053	0.000273995	0.000685912	0.000828111	0.00999401	0.000607694	0.00113641	0.00060742	0.00122639	0.000271465	0.000225978	0.000201346	0.000696733
TAG61:13-FA17:2	8.85e-05	0.00029228	0.00138296	0.000489709	0.000167113	0.000248926	0.0051352	0.00963621	0.000123778	0.000569475	0.00194101	0.00011177	0.000315926	0.000189198	0.000373622	8.62e-05	0.00570209	0.000136384	0.00525618	0.00658009	0.000634922	0.000499628	0.0011813	0.0277632	0.000273288	0.000281345	0.000546345	0.00884884	0.000386373	0.00113448	0.000581982	0.00140515	0.000263234	0.000247095	9.82e-05	0.000588014
TAG49:0-FA19:0	0.000189426	0.000580852	0.00132353	0.00102835	0.000127214	0.000270595	0.000332207	0.00280351	0.000157066	0.00113184	0.00192792	0.000223075	0.000158489	0.000140341	0.000169243	0.000222829	0.00493383	0.000110475	0.0117067	0.0153339	0.000517822	0.000595533	0.000299127	0.0127384	9.56e-05	0.000231906	0.000233656	0.00584561	0.000196337	0.000639312	0.000802848	0.00454266	6.65e-05	8.75e-05	0.000174557	0.000187213
TAG51:0-FA19:0	0.000704159	0.00124172	0.00538844	0.00268549	0.000251007	0.00140031	0.000208551	0.00342409	0.000720024	0.00313495	0.00246433	0.000950046	0.000651033	0.000674261	0.000405706	0.000519208	0.0134005	0.000330379	0.0167102	0.0326945	0.00142582	0.00192391	0.000672509	0.055199	0.000529779	0.00139215	0.000819823	0.0531086	0.000579163	0.00302531	0.00218386	0.0172186	0.000419592	0.000316086	0.000376058	0.000670023
TAG51:1-FA19:0	0.000769283	0.00132757	0.00502368	0.0026323	0.000219311	0.000490174	0.00254356	0.0155035	0.000595133	0.00301024	0.00726673	0.000211861	0.000417626	0.000367876	0.000151422	0.000611429	0.021164	0.000244383	0.0296214	0.0390758	0.00168014	0.00172465	0.000834741	0.084566	0.000192064	0.000728345	0.000691871	0.0435958	0.000176302	0.00136707	0.00116644	0.0117753	1.86e-05	0.000120582	0.000158175	0.000175449
TAG51:3-FA19:0	0.000191563	0.00043218	0.000696014	0.000942857	4.64e-05	0.00018459	0.00189358	0.00248447	9.58e-05	0.000381483	0.000982218	4.59e-05	0.000123722	8.85e-05	7.08e-05	0.000123757	0.00281975	7.86e-05	0.00688414	0.00861491	0.000282511	0.000371231	0.00104875	0.0151777	2.79e-05	0.000357972	0.000155458	0.0089678	7.18e-05	0.00031492	0.000412467	0.00227059	3.19e-05	3.41e-05	5.5e-05	6.08e-05
TAG51:4-FA19:0	0.000125544	0.000216303	0.000840804	0.000898901	4.3e-05	0.000117872	0.00155067	0.00156944	4.59e-05	0.000354676	0.00104251	2.15e-05	2.74e-05	4.16e-05	6.66e-05	7.56e-05	0.00210127	6.5e-05	0.00563579	0.0112501	0.000177937	0.000256369	0.000998141	0.0199024	7.72e-06	0.00017483	8.16e-05	0.0100704	4.72e-05	0.00010925	0.000406063	0.00266474	1.24e-05	2.26e-05	2.79e-05	2.18e-05
TAG52:3-FA19:0	0.000279999	0.000260279	0.00130184	0.000514938	0.000176178	0.000221094	0.00167771	0.00316821	0.000170108	0.000341699	0.00239472	0.000178518	0.000166147	0.000171949	0.000194836	0.000214502	0.00271962	0.000170714	0.00523809	0.010273	0.000265987	0.000271037	0.00110086	0.0176082	3.51e-05	0.000508734	0.000320519	0.0122413	0.000196882	0.000331626	0.000542114	0.00408682	4.97e-05	7.09e-05	6.05e-05	0.000156738
TAG52:4-FA19:0	0.000748437	0.000476378	0.00347398	0.00170626	0.000196598	0.00053384	0.00499997	0.00901505	0.000279886	0.00111694	0.00551799	0.000220427	0.00037094	0.000291776	0.000354107	0.000326618	0.00644045	0.000285896	0.0161945	0.0419299	0.000563038	0.00113386	0.00238175	0.0660095	6.14e-05	0.00108354	0.000550422	0.0419987	0.000312224	0.000557048	0.0013649	0.0090043	6.99e-05	6.8e-05	0.000114748	0.000260669
TAG53:2-FA19:0	0.00575062	0.00647104	0.061663	0.019662	0.001228	0.00525197	0.016769	0.0981656	0.00314281	0.0207997	0.0553733	0.00121441	0.00333721	0.00285389	0.00208851	0.00304673	0.143121	0.00211589	0.351571	0.370806	0.0105742	0.0119363	0.00829709	0.783879	0.00144542	0.00789061	0.00545026	0.497056	0.00239942	0.0112357	0.0121289	0.164479	0.00082668	0.0010435	0.00132574	0.00159735
TAG53:3-FA19:0	0.000642606	0.00081184	0.00525178	0.00206172	0.000128773	0.000585331	0.00404925	0.0165692	0.000409887	0.002693	0.00990205	0.000242522	0.000500368	0.000363694	0.000273814	0.000420677	0.0175311	0.000290377	0.048741	0.0336846	0.00146803	0.00152198	0.00138076	0.0764817	0.000325227	0.000897529	0.000766373	0.0514848	0.000449972	0.00180714	0.00170989	0.0166872	0.000162894	0.000142787	0.00015916	0.000230896
TAG54:3-FA19:0	0.000151779	0.000111172	0.00086076	0.000309806	5.59e-05	0.000112703	0.000469483	0.000862799	9.33e-05	0.000199658	0.00101886	2.92e-05	0.000116225	6.68e-05	6.24e-05	5.55e-05	0.00191552	3.55e-05	0.00371758	0.00604294	0.000139387	8.58e-05	0.000285938	0.00893809	5.9e-05	0.000124942	9.39e-05	0.00512907	0.000115216	0.000212487	0.000165683	0.00208672	3.11e-05	3.07e-05	4.25e-05	8.03e-05
TAG54:4-FA19:0	0.000527829	0.000381275	0.00310494	0.00127869	0.000143538	0.000431372	0.00316205	0.0078357	0.000326725	0.00106542	0.00513358	0.000270193	0.000327581	0.000260878	0.000262158	0.000220942	0.0067227	0.000184279	0.0170442	0.0295085	0.000624301	0.000657456	0.00152333	0.0587405	0.000104911	0.000497124	0.000237036	0.0366221	0.000336782	0.000421515	0.000869902	0.00790703	3.19e-05	7.64e-05	9.06e-05	0.000159314
TAG55:2-FA19:0	0.0348687	0.0294963	0.455997	0.0858046	0.00645065	0.0220141	0.0497403	0.456439	0.0198043	0.0929452	0.218651	0.00986032	0.0167765	0.0147804	0.0108581	0.014553	0.879261	0.010335	1.23124	4.4138	0.0585339	0.0621524	0.0408292	8.96057	0.00762748	0.0455119	0.0400857	6.21311	0.0197963	0.0535139	0.065997	1.36253	0.00370188	0.00485248	0.00474761	0.00978263
TAG55:3-FA19:0	0.0215669	0.0159809	0.225766	0.0538665	0.00408135	0.0175926	0.0591604	0.250674	0.0112678	0.0472556	0.177532	0.00577179	0.00939726	0.00942616	0.00761213	0.0102572	0.377498	0.00690066	1.10545	1.50381	0.0241117	0.0343834	0.0392416	3.60276	0.00471346	0.0347229	0.0201495	2.23091	0.0152698	0.031556	0.0408163	0.618051	0.00229049	0.00337129	0.004073	0.00674503
TAG55:4-FA19:0	0.00299209	0.00252969	0.0232369	0.00813606	0.000918881	0.00349839	0.0197163	0.0383904	0.00230905	0.00531979	0.032875	0.00108955	0.00166601	0.00157572	0.00109184	0.00178301	0.0431852	0.00130941	0.158253	0.133067	0.00297429	0.00473512	0.0109724	0.376133	0.000878538	0.00533427	0.00258137	0.204097	0.00277088	0.00508601	0.00560096	0.0750772	0.000860734	0.00082185	0.0010295	0.00183093
TAG55:7-FA19:0	0.00158322	0.00061834	0.0133025	0.00029788	0.000270449	0.000254578	0.00122483	0.0134638	0.00424547	0.00133374	0.00388865	0.000571849	0.000558466	0.00112047	0.000331921	0.000173249	0.000629931	0.00118696	0.108724	0.198687	0.000677184	0.00077713	0.00155139	1.2599	0.000101813	0.00105389	0.00074184	0.451921	0.000420801	0.000402678	0.000859676	0.0507602	9.6e-05	0.000155104	1.94e-05	0.000572447
TAG57:2-FA19:0	0.00498354	0.00205755	0.107344	0.00528343	0.000588045	0.0021077	0.00566325	0.111382	0.00800301	0.00785963	0.0264607	0.00111598	0.00185491	0.00156455	0.00122574	0.00525361	0.25952	0.00121292	0.122999	0.62193	0.0086385	0.0047871	0.00418116	1.05882	0.00129158	0.00773543	0.00645815	0.831163	0.00306424	0.00744821	0.00572494	0.324889	0.000427663	0.000577253	0.000652948	0.00198693
TAG57:4-FA19:0	0.00121562	0.000874544	0.0084026	0.00277844	0.000305681	0.00113541	0.0080987	0.024168	0.000877231	0.00244525	0.0131041	0.000264498	0.000794384	0.00141043	0.000661487	0.00108435	0.0232801	0.000529765	0.0270899	0.0517372	0.00137391	0.00181873	0.00224339	0.119038	0.000682648	0.00217162	0.00175315	0.0662846	0.00100812	0.00559297	0.00238071	0.0203434	0.00064625	0.000229334	0.000921946	0.00238438
TAG57:3-FA19:0	0.00336577	0.00172339	0.0527732	0.00535818	0.000506555	0.00169592	0.00553697	0.0709455	0.00381938	0.00507415	0.0292572	0.000968016	0.00114858	0.00154515	0.000920764	0.00294035	0.112263	0.000787731	0.113173	0.279321	0.00429603	0.0035615	0.0052865	0.565973	0.000956215	0.00514696	0.00334214	0.374849	0.00220971	0.007796	0.00446941	0.138493	0.000511292	0.000668744	0.00078828	0.00224318
TAG49:1-FA19:1	0.000671874	0.00222105	0.00393273	0.00379197	0.000245141	0.000551936	0.00693087	0.0184578	0.000429313	0.0028961	0.00801892	0.000216109	0.000494203	0.000349718	0.00038806	0.000545884	0.0165271	0.000313226	0.0355012	0.035778	0.00218326	0.00171599	0.00235312	0.0741164	0.00015753	0.0013219	0.00106614	0.0407292	0.000252534	0.000996611	0.00242229	0.0115819	0.000119437	0.000115115	0.000123556	0.000179866
TAG49:2-FA19:1	0.000313897	0.000977806	0.00203121	0.00174027	0.000109514	0.000279392	0.00412359	0.0105814	0.000262979	0.00161489	0.00455176	0.000121139	0.000184367	0.000124858	0.000162199	0.000334908	0.00981672	0.000102329	0.0171817	0.0154266	0.00115999	0.00082393	0.000890695	0.0261849	6.08e-05	0.000602421	0.000480118	0.0168332	0.0001082	0.00071596	0.00107515	0.00344025	4.51e-05	5.49e-05	6.34e-05	9.57e-05
TAG49:3-FA19:1	0.000173261	0.000549416	0.00174096	0.00114182	4.38e-05	0.000253214	0.00261062	0.00445496	6.15e-05	0.000878876	0.00302823	4.25e-05	0.000122507	6.6e-05	2.2e-05	0.000160583	0.00601779	9.53e-05	0.0203965	0.0132409	0.000429589	0.00042269	0.000808719	0.0245231	3.26e-05	0.000322602	0.000213557	0.0164826	5.05e-05	0.000485183	0.000726323	0.00402076	9.79e-06	7.83e-06	3.95e-05	1.55e-05
TAG50:1-FA19:1	1.63e-05	0.000179248	0.00018918	0.000179062	3.77e-05	3.44e-05	0.000327838	0.000579549	2.38e-05	8.31e-05	0.000201335	3.39e-05	9.36e-06	7.58e-05	5.1e-05	8.12e-05	0.000454918	2.06e-05	0.000717288	0.000290761	0.000124254	6.09e-05	0.000141634	0.00379736	2.9e-05	6.92e-05	4.32e-05	0.000615899	3.74e-05	4.46e-05	5.08e-05	0.000423898	9.09e-06	2.65e-05	2.01e-05	2.85e-05
TAG50:2-FA19:1	7.81e-05	0.000180534	0.000237433	0.000298825	2.62e-05	5.64e-05	0.000258903	0.00224528	6.69e-05	0.000150077	0.000861282	4.83e-05	3.8e-05	2.39e-05	3.19e-05	4.42e-05	0.00126765	3.43e-05	0.00227185	0.00575379	0.000215235	0.000112267	0.000190216	0.00760513	2.78e-05	8.14e-05	3.84e-05	0.00383029	3.68e-05	9.11e-05	7.49e-05	0.00134677	2.92e-06	3.25e-05	2.44e-05	2.61e-05
TAG51:1-FA19:1	0.00369557	0.00617718	0.0237178	0.0136186	0.000779717	0.00200578	0.0122391	0.0459935	0.00169607	0.0105954	0.0201794	0.00103249	0.00181409	0.00162782	0.00139769	0.0019017	0.0578056	0.00123902	0.0881608	0.1612	0.00710957	0.00567699	0.00480912	0.381856	0.000515182	0.00489137	0.00258317	0.188922	0.000737042	0.00357101	0.00593944	0.0570211	0.000198915	0.000262371	0.00049095	0.000974668
TAG51:2-FA19:1	0.00389129	0.0090267	0.0147563	0.0151213	0.000848439	0.00163829	0.0211457	0.0946516	0.00210616	0.0125491	0.0463953	0.00114519	0.00211642	0.00139472	0.0015869	0.00266881	0.0864892	0.00136619	0.102823	0.182644	0.00945521	0.00738029	0.0103393	0.399096	0.000562073	0.00406472	0.00488958	0.206854	0.00123846	0.00448223	0.00954081	0.0390475	0.000264222	0.000442113	0.00042447	0.000956085
TAG51:3-FA19:1	0.00410486	0.00314247	0.0163634	0.00816111	0.00168076	0.00296717	0.0240771	0.0410815	0.00182677	0.00526345	0.0251563	0.001968	0.00189088	0.00216688	0.0027448	0.00218963	0.0325577	0.00191404	0.0751367	0.156572	0.0039001	0.00446849	0.0118494	0.31473	0.000918515	0.0059168	0.00377742	0.167478	0.00214812	0.00361098	0.00711176	0.0424306	0.000602855	0.000930545	0.000828929	0.0014023
TAG51:4-FA19:1	0.000216417	0.00037887	0.00118942	0.00112867	3.35e-05	7.38e-05	0.00217559	0.00511345	8.35e-05	0.000737326	0.00276998	4.04e-05	0.000101951	4.97e-05	9.59e-05	0.000173905	0.00433304	7.39e-05	0.00995474	0.0151198	0.000379168	0.000505906	0.000769831	0.0268876	2.61e-05	7.28e-05	0.000133477	0.0181855	1.97e-05	0.000401645	0.000596626	0.00293224	1.78e-05	3.39e-05	3.94e-05	6.96e-06
TAG51:5-FA19:1	0.000237423	0.000156095	0.0013638	0.000735957	4.51e-05	0.000155575	0.00151367	0.00222369	8.27e-05	0.000381353	0.00168088	7.83e-05	0.000106762	6.36e-05	8.36e-05	7.9e-05	0.00173577	9.95e-05	0.00674663	0.0155272	0.000161487	0.000390802	0.00084879	0.0246882	2.47e-05	0.000312122	0.000113135	0.0131832	9.71e-05	0.000187297	0.00057506	0.00377163	2.5e-05	1.63e-05	4.09e-06	5.06e-05
TAG52:2-FA19:1	0.000334517	0.000886638	0.00168565	0.00131818	0.000196242	0.000290725	0.00224435	0.00508496	0.000266802	0.000721402	0.00303512	0.000195216	0.000218328	0.000285529	0.000368643	0.000408974	0.00444171	0.000221141	0.00640963	0.0167939	0.000869955	0.000701588	0.00101846	0.0431244	0.000130409	0.000478132	0.000477558	0.0203362	0.0002601	0.000396377	0.0007041	0.00426199	0.000134691	0.000115307	0.000140167	0.000258404
TAG52:4-FA19:1	0.00320302	0.00302467	0.0128644	0.00844909	0.00101606	0.00200207	0.0238678	0.0458079	0.00150465	0.00643422	0.0315195	0.00109766	0.00150966	0.00136087	0.00194118	0.00166042	0.036923	0.00131196	0.0816743	0.164873	0.00343184	0.00526057	0.011012	0.305533	0.000386377	0.00452722	0.00224249	0.179054	0.00158255	0.00262372	0.0064622	0.0399943	0.000283204	0.000552994	0.000477572	0.000853863
TAG52:5-FA19:1	0.000374209	0.00026215	0.00227785	0.00113074	8.1e-05	0.000166434	0.00366367	0.00437905	4.86e-05	0.000365649	0.00354966	7.64e-05	9.4e-05	7.74e-05	0.00010063	0.000152004	0.00539278	0.000158185	0.00609108	0.0319257	0.000327846	0.000236982	0.00192254	0.0659671	3.37e-05	0.000532601	8.7e-05		3.15e-05	7.51e-05	0.000406754	0.00642611	2.14e-05	3.81e-05	3.44e-05	7.76e-05
TAG53:2-FA19:1	0.0636379	0.0713221	0.454552	0.223245	0.0116539	0.0298824	0.157028	0.793879	0.0238173	0.152122	0.481582	0.0155924	0.0272249	0.0286057	0.0313226	0.0248751	1.04792	0.0205456	2.07892	4.54802	0.11874	0.112409	0.123957	10.5781	0.00751091	0.0750355	0.0526422	5.98032	0.0201634	0.0616	0.154246	1.04266	0.00426535	0.00481661	0.00619847	0.0125965
TAG53:3-FA19:1	0.0293914	0.0351793	0.190004	0.103585	0.00609084	0.0152891	0.127194	0.548097	0.011947	0.0715785	0.311843	0.0071266	0.0120612	0.0121573	0.0128903	0.0119595	0.548817	0.00978843	1.28359	1.98651	0.048221	0.0509239	0.0780004	4.56579	0.00357747	0.0379981	0.0252242	2.56494	0.00935748	0.0303185	0.0705913	0.503545	0.00262458	0.00256403	0.00280036	0.00554227
TAG53:4-FA19:1	0.00444786	0.00511236	0.027024	0.0154773	0.00108274	0.00219139	0.0243361	0.0858293	0.00238461	0.0121109	0.058043	0.00105731	0.00195297	0.00170671	0.00168163	0.00229079	0.0819955	0.00161233	0.179038	0.319448	0.00694937	0.00870786	0.0140211	0.652668	0.000601952	0.00482896	0.00249807	0.388405	0.00146226	0.00363511	0.00895372	0.0693795	0.000300263	0.000340578	0.000451084	0.000879285
TAG54:2-FA19:1	0.000819861	0.00169625	0.00432238	0.00291297	0.000196903	0.000529856	0.00245741	0.00845245	0.000337116	0.00118698	0.00686264	0.000320232	0.000486872	0.00044677	0.000493539	0.000499837	0.016066	0.000417808	0.0209803	0.0831831	0.00200008	0.00131279	0.0018557	0.152222	0.000329848	0.00101407	0.000955174	0.0943454	0.000566743	0.00121569	0.002311	0.0183143	0.000118704	0.000157361	0.000165126	0.000579737
TAG54:4-FA19:1	0.00878334	0.00631298	0.0491238	0.0221457	0.00281721	0.00622987	0.0451565	0.11882	0.00510266	0.0183427	0.0839119	0.00421852	0.00477017	0.00401489	0.00500058	0.00405299	0.107447	0.00388559	0.26508	0.506094	0.00914003	0.0142052	0.03099	1.12994	0.00186107	0.0106841	0.00556271	0.642341	0.00543232	0.00845893	0.0131417	0.119111	0.000993435	0.00164449	0.00150241	0.00280385
TAG55:3-FA19:1	0.144515	0.138679	0.900357	0.344956	0.027502	0.058356	0.31167	2.01621	0.0649561	0.297939	1.01772	0.0392993	0.0553402	0.0612506	0.0616453	0.0596534	2.1522	0.0394129	3.68975	11.3073	0.208132	0.214505	0.32098	25.3607	0.0179595	0.162471	0.161943	14.0774	0.0679107	0.156375	0.271293	2.33733	0.00913825	0.0110363	0.0111507	0.028524
TAG55:4-FA19:1	0.0537737	0.0467514	0.420366	0.147053	0.0125027	0.0354833	0.271011	0.841974	0.0275822	0.112317	0.605168	0.0184184	0.0246629	0.0253355	0.0243633	0.0256534	0.909113	0.0188192	2.28791	4.47242	0.0624968	0.08687	0.201817	10.9109	0.00769987	0.0795892	0.0454443	5.6616	0.0337079	0.0577376	0.114233	1.00752	0.00405323	0.00650196	0.0061688	0.0148631
TAG55:2-FA19:1	0.0251473	0.0263767	0.331367	0.0678231	0.00520548	0.0149936	0.0426421	0.342613	0.0161216	0.0762914	0.150619	0.00810573	0.0141628	0.0132334	0.0100656	0.0139936	0.656704	0.00690743	0.760737	3.44525	0.0432205	0.0495219	0.0290855	7.04765	0.00586123	0.0444128	0.0392975	4.8582	0.0117195	0.038083	0.0469866	0.923083	0.00298585	0.00318874	0.00322877	0.00909111
TAG56:3-FA19:1	0.00142965	0.00122842	0.0077799	0.0028247	0.0003191	0.000662578	0.00181616	0.0210824	0.00140679	0.00252604	0.0124672	0.000476861	0.000646769	0.000629872	0.000588093	0.000836294	0.0217877	0.000499529	0.0232438	0.0695346	0.00170545	0.00215778	0.00247119	0.19071	2.14e-05	0.00196123	0.00161418	0.110699	0.00122034	0.00178093	0.0019053	0.0251357	0.000149377	0.000146379	0.000207764	0.000532494
TAG57:3-FA19:1	0.0206817	0.00984638	0.272053	0.0264821	0.00274916	0.0059584	0.0237965	0.452048	0.0210849	0.0277054	0.136964	0.00494206	0.00546841	0.0075728	0.00618438	0.0162008	0.68266	0.00372324	0.441954	2.11439	0.0268687	0.0200041	0.0297303	4.38605	0.00355406	0.0244542	0.0203103	2.50593	0.0112954	0.0206782	0.0224447	0.638396	0.000943995	0.00174715	0.00173144	0.00452739
TAG57:6-FA19:1	0.00262917	0.00185358	0.0144355	0.00531045	0.00114878	0.00347747	0.00893727	0.050242	0.0012124	0.00681173	0.0396479	0.0017708	0.00337592	0.00299032	0.00437053	0.00149245	0.0640836	0.00122113	0.077889	0.118868	0.00486842	0.0038687	0.00370785	0.319101	0.00438482	0.00494616	0.00547918	0.182755	0.00343962	0.00581098	0.00602829	0.0394919	0.00429826	0.00429283	0.00256674	0.00433758
TAG57:7-FA19:1	0.00131243	0.000824711	0.0111059	0.00232318	0.000509844	0.00176307	0.00619736	0.0402631	0.000838656	0.00401839	0.032239	0.00125551	0.00171197	0.000812294	0.000979374	0.000815661	0.0438153	0.00056187	0.0628431	0.0523993	0.00240284	0.00229391	0.0028278	0.168818	0.00213523	0.00010789	0.00196406	0.0671559	0.00187306	0.00366604	0.00272607	0.0237424	0.00262043	0.00304545	1.32e-05	0.00273691
TAG57:4-FA19:1	0.0117603	0.00608929	0.107601	0.0162445	0.00162534	0.00387486	0.0309641	0.215642	0.00917905	0.0148614	0.0957228	0.00277121	0.00357787	0.00558762	0.00449432	0.00892403	0.266142	0.00309466	0.302759	0.69011	0.0127348	0.0110741	0.0295629	1.57479	0.001714	0.0134545	0.00979473	0.813846	0.00646326	0.0127501	0.0159351	0.24688	0.00129513	0.00107707	0.00135125	0.0048903
TAG59:7-FA19:1	0.000321174	0.000353559	0.00195903	0.000718006	0.000118986	3.47e-05	7.89e-05	0.00329984	0.000180185	0.000196856	0.00352999	0.000310565	0.000382305	0.0007831	0.000670666	0.000277967	0.0050601	0.000174159	0.00473545	0.00802212	0.000533475	0.000302863	0.000641805	0.0301237	0.000720085	0.000891815	0.000865516	0.0133188	0.000417781	0.000940979	0.00137759	0.0054144	0.000571911	0.000521547	0.000373351	0.000702597
TAG59:9-FA19:1	0.000199325	7.54e-05	0.000580899	0.000578627	0.000230987	0.000367309	0.000861408	0.00190504	0.000190696	0.000373666	0.000103985	0.000531235	0.000583077	0.000415487	0.000964754	0.00015703	0.00286729	2.75e-05	0.0040711	0.0035058	0.000487933	0.000179148	0.000680368	0.00266404	0.00075092	0.000373804	5.78e-05	0.00869705	0.000191838	0.00138537	0.00042951	0.000619146	0.0013266	0.00212463	0.000876018	0.00157796
TAG53:0-FA21:0	0.000137262	0.000112753	0.0018012	0.000360881	9.54e-05	0.00040245	0.000117223	0.000975559	0.000145261	0.000736072	0.00080332	0.0002278	0.000210257	0.000345106	0.000130529	9.11e-05	0.00562103	4.94e-05	0.0050457	0.00787101	0.000424862	0.000483772	5.57e-05	0.0121713	9.54e-05	0.000316912	0.000186289	0.0160977	0.000189599	0.00254512	0.000780915	0.00851389	7.65e-05	8.81e-05	0.000162922	0.00021518
TAG53:3-FA21:0	0.000331176	0.000285062	0.0030874	0.00129026	6.93e-05	0.000320574	0.00198492	0.00315223	9.74e-05	0.000804494	0.00255755	6.15e-05	0.000219504	0.000121801	0.000125903	0.00014538	0.00467563	0.00016058	0.0144281	0.0253381	0.000527385	0.000612496	0.00132769	0.0520566	8.9e-05	0.00067763	0.000215357	0.0348592	0.000193551	0.000490946	0.00076863	0.0074457	2.14e-05	5.69e-05	7.36e-05	6.74e-05
TAG54:3-FA21:0	0.000136328	0.000117096	0.00104592	0.000292656	2.94e-05	0.000133372	0.000617918	0.00202483	0.000124411	0.000148047	0.000836074	7.16e-05	5.86e-05	7.91e-05	9.57e-05	0.000102851	0.00152488	4.35e-05	0.00455197	0.00584573	0.00011885	0.000148103	0.000309418	0.00904904	4.31e-05	0.000327204	9.19e-05	0.00764625	7.89e-05	0.000124344	0.000190167	0.00244354	3.12e-05	3.7e-05	3.94e-05	7.29e-05
TAG54:4-FA21:0	0.000463522	0.000356503	0.00320577	0.00117698	0.00012898	0.000458202	0.00204378	0.00520429	0.000283377	0.00079203	0.00305538	0.000210145	0.000252656	0.000199228	0.000218411	0.000150229	0.00545197	0.000162585	0.015857	0.0234197	0.000498016	0.000718872	0.00147774	0.0464423	9.24e-05	0.000769766	0.000386045	0.0280089	0.00022129	0.000439661	0.000581722	0.00727815	0.000115362	8.43e-05	0.000138063	0.000218924
TAG55:1-FA21:0	0.000145944	0.000234711	0.00145547	0.000816283	0.000227561	0.00043494	0.000141622	0.000335455	9.21e-05	0.00105021	0.00058936	0.000798291	0.000588901	0.000458192	0.000901134	0.000389983	0.00153925	5.75e-05	0.000766024	0.00923616	0.000608443	0.00020636	0.000180306	0.0161122	0.00146794	0.00107296	0.00128547	0.019057	0.000291184	0.000678161	0.000628839	0.00852119	0.000516477	0.000655118	0.000385189	0.000985554
TAG55:2-FA21:0	0.00128938	0.000891669	0.0160377	0.0021304	0.00024249	0.00175894	0.00148662	0.0174886	0.00110365	0.00453698	0.0239366	0.000389715	0.00101843	0.00121177	0.00038886	0.000563408	0.0533241	0.000408974	0.060403	0.0769111	0.00225665	0.0028075	0.000441435	0.162239	0.000423737	0.00143957	0.00169304	0.127837	0.000832723	0.00954685	0.00241502	0.0562808	0.00045319	0.000459246	0.000553991	0.00124501
TAG57:2-FA21:0	0.00598298	0.00259367	0.160849	0.00767261	0.00134926	0.00640422	0.00509734	0.160736	0.00587491	0.0227862	0.110098	0.00232723	0.00503629	0.0043476	0.00162798	0.00267259	0.565458	0.00235656	0.302037	0.760072	0.0148515	0.0109065	0.00341738	1.58198	0.00290127	0.00898162	0.00960133	1.25326	0.00779045	0.0253117	0.00789852	0.538713	0.00139804	0.00258533	0.0018794	0.00364421
TAG57:3-FA21:0	0.00443207	0.00162889	0.0760171	0.00568214	0.000862098	0.00579967	0.00474654	0.100821	0.00361973	0.0137454	0.0951271	0.00131002	0.00353138	0.00251728	0.000908339	0.00154442	0.259531	0.00149585	0.31857	0.345801	0.00778279	0.00711693	0.00250571	0.787748	0.0013199	0.00579533	0.00418491	0.526002	0.00528803	0.0153895	0.00615222	0.207962	0.00113522	0.00156066	0.00142377	0.00283163
TAG59:2-FA21:0	0.000508137	0.000162763	0.0188119	0.000449076	7.05e-05	0.000317166	0.000265383	0.0102564	0.00163128	0.00128802	0.00555034	0.000171551	0.000299099	0.000272792	0.000130802	0.000580031	0.0534917	0.000184616	0.0116695	0.0674029	0.00166393	0.000679769	0.000232927	0.109614	0.000236487	0.0012543	0.000943875	0.100022	0.00080885	0.00271981	0.000513139	0.0794762	9.67e-05	0.000146046	0.000123347	0.000358526
TAG59:3-FA21:0	0.000288618	0.00018119	0.0110454	0.000398693	5.68e-05	0.000342731	0.000383105	0.00675582	0.000816842	0.000931327	0.00447428	6.91e-05	0.000241442	0.000430802	9.66e-05	0.000321963	0.0285143	7.26e-05	0.0117311	0.0373428	0.000735309	0.000621949	0.000126262	0.0756512	0.000245966	0.000752723	0.000499654	0.0593787	0.000591021	0.00326616	0.000292367	0.0368893	0.000113458	0.000102753	0.000130206	0.000458305
TAG53:0-FA23:0	4.07e-05	8.48e-05	0.000519403	0.000378328	9.16e-05	0.00015718	0.000103722	0.000234254	9.6e-05	0.000505456	0.000369022	0.000123996	0.000193622	0.000326162	7.68e-05	5.83e-05	0.00188816	6.1e-05	0.00202186	0.00116907	0.000179778	0.000258011	3.02e-05	0.00223101	5.67e-05	0.000108452	8.81e-05	0.00313937	0.000119148	0.00068301	0.000348522	0.00173789	7.02e-05	0.000112422	0.000144529	0.000135416
TAG55:1-FA23:0	3.12e-05	0.0002464	0.000102887	0.000302048	2.69e-05	8.89e-05	0.000145676	3.64e-05	1.9e-05	0.000428231	0.000124683	0.000103715	0.000142259	0.00010735	0.000144638	0.00010153	0.000287389	2.28e-05	0.000117088	0.00129627	0.000343865	9.51e-05	5.05e-05	0.00220403	0.00052767	0.000241609	0.000477253	0.00208477	6.44e-05	5.06e-05	0.00021214	0.00070632	8.65e-05	0.000111881	0.000138888	0.0002656
TAG57:1-FA23:0	0.000185186	0.000432062	0.00082331	0.00109703	0.000561453	0.00101205	0.000566322	0.000263019	0.000102468	0.00208545	0.000487431	0.00165087	0.00107948	0.000710207	0.00207303	0.000808326	0.00150569	6.8e-05	0.000639345	0.00395234	0.0011125	0.00023702	0.000409912	0.00792341	0.00381976	0.0020188	0.00229816	0.00759212	0.000450243	0.00043636	0.000885158	0.00509863	0.00100539	0.00196554	0.0011248	0.00280601
TAG57:2-FA23:0	0.0024332	0.00106916	0.0211204	0.00326197	0.000498374	0.00270713	0.00372625	0.0340158	0.00150208	0.00683709	0.0265623	0.000790757	0.00209114	0.00580743	0.00121104	0.000984574	0.118867	0.000689664	0.0671392	0.0893868	0.00368886	0.00488542	0.00102946	0.19068	0.00202894	0.00230381	0.00249765	0.151253	0.00204518	0.0179696	0.00364575	0.0719969	0.00141188	0.00164603	0.00173913	0.00296271
TAG57:0-FA23:0	0.000143307	0.000138329	0.00066567	0.000228877	9.7e-05	0.000278434	0.000226848	0.000401953	0.000217775	0.000485107	0.000940083	0.000164491	0.000437707	0.00293283	0.000400116	0.000164927	0.00260087	8.28e-05	0.0012316	0.00239557	0.000347938	0.000566648	0.000127643	0.00514111	0.000634559	0.000554735	0.000571742	0.00565246	0.00137073	0.00465553	0.000430568	0.00704223	0.000366342	0.000343946	0.000572822	0.000602847
TAG57:3-FA23:0	0.000377197	0.00017981	0.00277128	0.000502669	9.34e-05	0.000286284	0.00114744	0.0071595	0.00028236	0.000929179	0.00670992	4.82e-05	0.000375785	0.000795557	0.000116441	0.000237079	0.016938	5.17e-05	0.015433	0.0120995	0.000481819	0.000808793	0.000169865	0.0332668	0.000352376	0.000474922	0.00038518	0.019736	0.000310897	0.00219743	0.000743935	0.00816765	0.000203414	0.000160346	0.000143464	0.000284789
TAG59:2-FA23:0	0.00479893	0.0027195	0.105666	0.00693345	0.00138235	0.00551537	0.00456564	0.0683756	0.00539857	0.0206473	0.0595093	0.00212266	0.00656207	0.0126156	0.00246302	0.00277964	0.343073	0.0019118	0.167963	0.437235	0.0120384	0.0104208	0.00300947	0.889382	0.00660001	0.00858696	0.00969851	0.830931	0.00765554	0.0263576	0.00775959	0.453741	0.00278615	0.00460654	0.00329565	0.0060214
TAG59:3-FA23:0	0.00387654	0.00170553	0.0747293	0.00505719	0.000865284	0.00458176	0.00630781	0.0443528	0.00286502	0.0118429	0.0513125	0.00141313	0.0035531	0.00812162	0.00158012	0.00180532	0.199519	0.00132576	0.190636	0.267623	0.00649232	0.00721469	0.00261395	0.572157	0.00246263	0.00517317	0.00439414	0.497636	0.00474401	0.0178858	0.00586768	0.248538	0.001843	0.00199596	0.0024174	0.00419414
TAG59:4-FA23:0	2.51e-05	0.000408758	0.000161515	0.00092999	2.89e-05	4.83e-05	0.000111665	0.00442459	6.94e-05	0.00150988	0.0111804	4.64e-05	0.000410891	2.38e-05	6.27e-05	5.08e-05	0.00132978	7.88e-05	0.00853736	0.00054083	0.00040609	0.000290473	0.00018864	0.00884376	4.57e-05	9.27e-05	0.000213138	0.00133354	0.000944964	0.00241541	0.000508447	0.000936568	0.000350335	5.89e-05	4.71e-05	5.3e-05
TAG59:1-FA23:0	3.22e-05	2.52e-05	7.94e-05	0.000409742	0.000273227	0.000454939	0.000243567	0.000244133	1.9e-05	0.000828906	0.000462618	0.000670854	0.000389928	0.000207309	0.00108588	0.000551126	0.000446331	2.74e-05	9.15e-05	0.000247533	0.000388694	3.69e-05	5.43e-05	0.00067313	0.00112297	0.000820192	0.000937711	0.000641185	0.000164772	7.27e-05	0.00026722	0.000626856	0.000645901	0.00066857	0.0003262	0.00121298

## Sheet: Table S7
CC-A vs CC-B
Var ID (Primary)	M1.VIPpred
PC(15:0/17:1)+AcO	2.97561
PG(19:1/22:4)	2.68487
PA(15:0/16:0)	2.59937
PI(17:0/15:1)	2.50592
TAG57:7-FA17:0	2.49799
PE(17:0/20:5)	2.47904
PG(17:1/22:4)	2.28517
PG(17:2/16:0)	2.25281
PC(5:0/16:0)+AcO	2.23207
PG(15:1/20:1)	2.16508
PA(13:0/18:1)	2.16373
PE(21:0/22:6	2.16228
PS(17:1/20:2)	2.15675
TAG57:0-FA23:0	2.1382
TAG55:6-FA15:0	2.1332
PS(17:2/20:1)	2.09974
PE(17:0/17:0)	2.07637
TAG59:7-FA19:1	2.07595
FFA(23:0)	2.05324
PI(17:1/18:2)	2.05204
PG(15:1/16:0)	2.0044
PI(13:0/20:2)	1.98711
TAG59:9-FA15:1	1.95976
PE(15:1/22:4)	1.95955
PS(15:0/22:4)	1.95703
PI(15:0/16:0)	1.94992
PI(17:0/17:0)	1.94518
PS(19:1/20:0)	1.90813
PI(17:1/14:1)	1.89891
PE(21:0/22:4)-STRONG	1.89632
DAG(17:0/20:5)+NH4	1.88683
PE(15:0/20:5)	1.8717
PI(19:1/18:2)	1.85819
PE(19:0/20:1)	1.85543
CER(19:2)	1.84767
PE(15:1/20:1)	1.84401
PG(17:1/16:0)	1.83852
PI(17:0/18:0)	1.81496
CER(17:1)	1.79012
PC(15:0/16:0)+AcO	1.77038
PE(17:0/22:4)	1.75552
PE(17:1/22:0)	1.75221
PS(15:1/22:4)	1.74997
PS(17:1/18:1)	1.74339
PS(21:0/18:1)	1.72749
TAG61:10-FA17:1	1.72721
PS(15:1/20:1)	1.72399
PS(19:1/18:2)	1.71844
PA(17:0/18:1)	1.70625
PG(19:0/18:1)	1.69934
CER(19:0)	1.69887
PE(19:1/20:2)	1.69231
PG(17:1/18:1)	1.68685
PS(17:2/18:0)	1.67035
PC(17:2/18:2)+AcO	1.67006
PA(19:1/18:2)	1.65717
DAG(17:2/18:2)+NH4	1.65215
FFA(25:0)	1.64594
PA(19:1/16:0)	1.64085
PA(17:0/18:2)	1.63808
PS(17:1/22:4)	1.63492
PC(13:0/20:3)+AcO	1.6274
PG(15:1/22:4)	1.62507
PS(15:0/20:5)	1.61534
PS(21:0/20:4)	1.61443
CER(21:0)	1.61147
PE(17:1/22:4)	1.61073
PE(21:0/20:0)	1.60806
PS(17:1/20:3)	1.60314
TAG57:6-FA17:0	1.60271
TAG44:0-FA13:0	1.58428
TAG55:7-FA15:0	1.57648
PS(15:1/20:4)	1.56961
LCER(19:2)	1.5632
TAG59:10-FA17:1	1.55015
CER(19:1)	1.51781
DCER(19:2)	1.51493
PE(17:2/18:1)	1.50813
PC(13:0/18:1)+AcO	1.50714
PI(13:0/16:0)	1.50387
PG(15:1/20:3)	1.48379
PI(19:1/18:1)	1.48158
FFA(17:1)	1.48127
TAG57:7-FA17:1	1.47536
TAG52:0-FA17:0	1.46653
PE(15:0/22:6)	1.46622
PA(19:0/18:1)	1.46049
TAG57:8-FA15:1	1.4595
PG(15:1/20:2)	1.45531
PS(15:0/20:4)	1.44884
TAG59:9-FA17:1	1.44748
PI(13:0/18:2)	1.4471
PE(17:1/20:4)	1.44643
PE(17:1/16:0)	1.44504
TAG59:11-FA17:1	1.43461
PS(21:0/18:0)-STR	1.43107
PS(17:1/20:1)	1.42927
PE(17:1/14:0)	1.41717
PE(13:0/20:4)	1.41289
PS(17:0/20:4)	1.41277
PA(19:0/18:2)	1.40997
PA(19:0/16:0)	1.40929
PI(13:0/20:4)	1.40848
MAG 19:1	1.40712
PE(21:0/20:4)	1.40668
PS(17:2/18:1)	1.40191
PC(17:2/20:4)+AcO	1.39504
PE(17:1/16:1)	1.39486
PE(17:0/16:0)	1.39034
PE(19:0/16:0)	1.38636
PS(17:1/20:4)	1.384
PS(15:1/22:6	1.38121
PE(19:1/22:4)	1.37872
PE(17:0/20:1)	1.37672
TAG50:1-FA15:1	1.37638
TAG59:12-FA17:1	1.37529
TAG55:4-FA17:0	1.37518
PE(15:0/18:1)	1.37512
TAG57:8-FA17:1	1.36763
PC(17:0/18:1)+AcO	1.36651
TAG59:9-FA19:1	1.36127
MAG 17:0	1.35513
PE(19:1/18:1)	1.35118
PI(19:1/18:0)	1.34791
PG(17:0/20:2)	1.346
PI(13:0/18:0)	1.34386
PS(17:1/22:6)	1.3426
PG(17:2/22:4)	1.33687
PC(13:0/18:2)+AcO	1.33502
TAG54:2-FA19:1	1.3347
PI(17:0/22:4)-IS VALIDATED	1.33361
TAG59:10-FA15:1	1.33177
TAG46:0-FA15:0	1.33031
PS(19:0/18:2)	1.32753
PC(15:1/18:0)+AcO	1.32727
PG(15:0/18:0)	1.32709
PE(21:0/20:1)	1.32479
PE(19:0/22:4)	1.32474
TAG55:3-FA17:2	1.32192
TAG55:7-FA15:1	1.31924
TAG59:2-FA23:0	1.30512
PC(21:0/20:3)+AcO	1.299
PC(19:1/16:0)+AcO	1.2985
PS(19:0/20:4)	1.29122
PE(15:0/18:0)	1.28522
TAG55:8-FA15:1	1.28186
PG(19:1/20:3)	1.27298
PE(17:1/22:6	1.27147
PC(17:0/17:0)+AcO	1.27107
PG(19:0/18:0)	1.27077
TAG56:1-FA17:0	1.25836
PE(19:0/22:6	1.25474
PE(21:0/18:0)	1.24988
PE(15:1/18:3-STRONG	1.24974
TAG57:11-FA17:2	1.24954
PE(15:0/22:4)	1.24917
PE(15:1/22:6	1.24857
PA(21:0/16:0)	1.24766
TAG55:1-FA23:0	1.24614
PG(19:0/20:3)	1.24431
LCER(17:2)	1.22437
PC(17:2/18:1)+AcO	1.21922
PE(17:2/22:4)	1.21706
PC(17:0/18:0)+AcO	1.21245
PE(17:1/17:1)	1.21164
PG(19:1/18:1)	1.20811
PE(15:1/20:2)	1.20325
PS(17:1/18:0)	1.20042
PG(15:1/20:4)	1.19671
PE(17:1/20:0)	1.19581
FFA(19:0)	1.19168
PG(19:1/22:6)	1.19156
TAG53:4-FA15:0	1.18841
DAG(19:1/22:4)+NH4	1.18717
TAG55:6-FA17:2	1.18526
PG(19:1/18:0)	1.17738
TAG59:3-FA23:0	1.1763
PE(17:1/18:3)	1.17478
TAG57:6-FA19:1	1.1714
PI(19:0/22:4)	1.16758
PS(15:1/20:0)	1.16594
PE(21:0/20:3)	1.16531
PI(17:1/20:4)	1.16483
TAG52:1-FA17:0	1.16393
TAG57:5-FA17:1	1.16131
DAG(17:1/22:4)+NH4	1.15682
PI(17:2/16:0)-STRONG	1.15646
PE(17:0/18:3)	1.15342
PS(17:2/20:4)	1.15278
TAG57:11-FA17:1	1.14818
PE(17:1/20:3)	1.14809
TAG54:2-FA17:0	1.14524
PS(19:0/18:0)	1.14492
PI(15:0/16:1)	1.14347
TAG53:3-FA21:0	1.14225
PS(15:0/19:0)	1.14091
DAG(17:0/14:1)+NH4	1.13902
PS(17:1/18:2)	1.13519
PE(21:0/22:1)	1.13383
TAG53:2-FA17:2	1.13364
TAG52:2-FA17:1	1.13315
TAG57:11-FA15:1	1.12841
TAG55:1-FA21:0	1.12465
TAG43:0-FA13:0	1.12394
TAG57:6-FA17:1	1.12047
PS(17:2/22:2)	1.11948
TAG45:0-FA15:0	1.11789
TAG55:9-FA15:1	1.11578
PG(19:0/20:4)	1.11494
TAG55:10-FA15:1	1.1147
PE(15:1/20:0)	1.10786
PE(15:1/20:3)	1.10478
TAG57:10-FA15:1	1.10475
TAG55:10-FA17:2	1.09878
TAG55:2-FA17:0	1.09602
TAG53:2-FA19:1	1.09133
PG(19:1/20:4)	1.09
TAG59:9-FA17:2	1.08826
TAG57:2-FA23:0	1.08766
PS(19:1/20:3)	1.08764
PI(17:0/16:1)-IS VALIDATED	1.0843
TAG55:3-FA17:0	1.08087
PS(17:0/16:1)	1.07927
PS(17:2/20:3)	1.07897
PE(19:1/14:0)	1.07592
TAG50:0-FA17:0	1.07444
TAG53:2-FA17:0	1.06986
CER(15:1)	1.06908
PS(15:0/20:1)	1.06532
TAG53:5-FA15:0	1.0647
TAG45:0-FA13:0	1.06377
DAG(13:0/24:1)+NH4	1.0618
TAG55:3-FA19:1	1.06173
PE(17:2/20:0)	1.06154
PE(17:0/20:3)	1.06023
DAG(15:1/22:4)+NH4	1.05508
TAG55:5-FA15:1	1.05446
TAG57:4-FA19:1	1.05416
TAG59:13-FA17:2	1.05328
HCER(19:1)	1.0519
CER(17:0)	1.05106
TAG57:9-FA15:1	1.04855
FFA(21:0)	1.04375
TAG51:0-FA19:0	1.04254
PE(15:1/20:4)	1.0424
TAG55:2-FA19:1	1.03559
TAG59:12-FA15:1	1.03118
PG(17:2/18:2)	1.03065
TAG59:7-FA17:1	1.02703
FFA(17:0)	1.02524
PC(21:0/18:1)+AcO	1.02479
TAG53:2-FA15:0	1.02401
TAG59:11-FA17:2	1.02176
TAG54:8-FA17:2	1.02029
TAG57:7-FA17:2	1.01963
PG(19:1/18:2)	1.01739
TAG55:2-FA19:0	1.01573
PG(21:0/14:0)	1.01196
PS(17:2/14:1)	1.0118
PG(19:1/20:0)	1.00654
TAG55:7-FA19:0	1.00518
TAG61:13-FA17:2	1.0051
TAG53:3-FA17:0	1.00249
PE(15:1/16:0)	1.00199

## Sheet: Table S8
CC-B vs CC-C
Var ID (Primary)	M1.VIPpred
TAG47:3-FA15:0	2.0655
TAG52:5-FA19:1	2.02584
PE(19:1/18:1)	1.97429
TAG53:5-FA17:1	1.97287
PS(13:0/18:1)	1.95254
PG(17:2/18:2)	1.92911
TAG53:5-FA17:2	1.92892
TAG56:1-FA17:0	1.90759
PE(17:1/18:3)	1.88609
PI(15:0/16:1)	1.88377
MAG 19:1	1.85475
TAG55:6-FA17:2	1.83287
PG(21:0/18:3)	1.81848
PS(21:0/18:2)	1.79405
PG(19:1/18:2)	1.79363
PS(15:0/16:1)	1.78682
PE(19:1/20:2)	1.7771
PG(15:0/18:0)	1.77567
PS(13:0/18:2)	1.77166
PE(17:2/20:1)	1.75566
PE(19:1/14:0)	1.74597
PE(19:0/18:2)	1.74155
PS(17:1/18:1)	1.73681
PE(19:0/20:1)	1.73587
TAG49:5-FA13:0	1.7354
PS(15:1/20:1)	1.73309
PI(17:2/16:0)-STRONG	1.73003
TAG45:2-FA17:0	1.71992
DAG(15:1/22:4)+NH4	1.70811
TAG43:2-FA15:0	1.6759
PS(13:0/16:1)	1.671
PS(15:1/14:0)	1.66945
PS(15:1/16:0)	1.66677
PG(15:1/16:1)	1.66488
TAG47:2-FA13:0	1.64975
PS(15:1/16:1)	1.63747
PI(17:1/18:1)	1.63257
PS(13:0/20:0)	1.63058
PI(17:1/16:0)	1.60549
TAG51:5-FA17:2	1.59383
TAG47:2-FA17:1	1.58879
TAG45:2-FA17:1	1.58588
TAG46:1-FA13:0	1.57356
FFA(17:1)	1.56805
PS(15:0/16:0)	1.56482
PS(17:1/17:1)	1.56347
TAG51:4-FA19:1	1.55493
PE(21:0/18:1)	1.55011
PS(13:0/20:5)	1.54629
PG(19:0/18:0)	1.54442
DCER(15:1)	1.5399
TAG51:8-FA17:2	1.53521
PI(17:0/17:0)	1.5267
PG(15:1/16:0)	1.52617
PE(17:0/15:0)	1.52555
TAG49:2-FA13:0	1.52515
TAG59:1-FA23:0	1.52478
PE(17:0/18:1)	1.51851
PI(17:0/18:0)	1.51575
HCER(17:0)	1.51126
PE(17:2/18:0)	1.50673
TAG51:7-FA17:2	1.50429
PG(17:1/16:0)	1.50398
PG(21:0/20:5)	1.50318
TAG49:3-FA17:2	1.49869
TAG49:3-FA15:0	1.49761
PI(19:0/22:4)	1.49709
TAG49:2-FA17:1	1.48903
PA(17:1/18:1)	1.48517
PG(17:2/18:1)	1.48389
TAG49:3-FA13:0	1.47482
TAG57:1-FA23:0	1.47451
PG(17:1/18:1)	1.4739
PG(17:1/18:3)	1.46987
PS(17:2/14:0)	1.46476
PS(17:0/18:1)	1.46414
TAG51:2-FA15:0	1.45687
TAG50:4-FA15:1	1.45641
TAG49:4-FA17:1	1.44138
TAG47:2-FA17:2	1.44084
DCER(19:1)	1.44022
PG(19:0/18:2)	1.43774
HCER(25:0)	1.43664
PG(15:1/20:1)	1.43589
PS(19:1/20:0)	1.4343
TAG53:9-FA17:2	1.43023
PE(17:0/16:1)	1.42949
TAG47:1-FA15:0	1.42805
PA(19:0/18:1)	1.42716
TAG50:4-FA17:1	1.42713
TAG51:4-FA17:1	1.42217
TAG55:6-FA17:1	1.4216
PE(17:1/18:2)	1.4209
TAG53:8-FA17:2	1.40254
TAG53:4-FA19:1	1.40173
PS(17:2/14:1)	1.40014
PA(13:0/18:1)	1.39774
CER(15:0)	1.3972
PS(17:2/16:0)	1.39512
TAG59:9-FA17:2	1.39488
PG(15:1/18:1)	1.39349
TAG53:4-FA17:1	1.38832
PE(15:1/16:1)	1.38745
TAG51:2-FA19:1	1.38626
CER(15:1)	1.38406
TAG51:3-FA17:1	1.3824
TAG51:3-FA15:0	1.37824
PE(17:0/22:6)	1.37555
TAG49:2-FA15:0	1.37552
PE(15:1/16:0)	1.37481
PE(19:0/0:0)-VALIDATED	1.37365
TAG49:4-FA17:2	1.37033
TAG47:2-FA15:1	1.36863
PE(17:0/18:2)	1.36561
PG(15:1/20:2)	1.36079
TAG53:3-FA17:1	1.35968
PG(15:1/14:0)	1.3579
PS(15:0/20:1)	1.35639
PA(19:0/18:0)	1.35636
PE(15:0/15:0)	1.35415
TAG47:2-FA17:0	1.35349
PS(19:0/18:2)	1.35302
TAG47:1-FA17:1	1.35027
DCER(19:2)	1.34994
PS(15:0/18:1)	1.34635
TAG49:3-FA17:0	1.34287
PS(15:1/20:5)	1.34026
TAG55:10-FA17:2	1.33839
TAG51:2-FA17:1	1.33353
PE(21:0/16:0)	1.33299
PC(15:1/16:0)+AcO	1.33239
PE(19:0/16:1)	1.33196
PE(15:0/16:1)	1.32894
PG(17:1/20:4)	1.32839
PE(19:0/18:1)	1.31992
TAG45:1-FA17:0	1.31927
TAG49:7-FA17:2	1.31699
TAG49:3-FA15:1	1.31666
TAG47:1-FA13:0	1.31629
PS(17:2/22:2)	1.31582
TAG53:7-FA17:2	1.31502
TAG50:3-FA17:2	1.3137
TAG49:1-FA15:0	1.3099
PS(21:0/18:1)	1.30966
PE(15:1/20:3)	1.30893
PE(15:1/20:2)	1.30863
TAG51:1-FA19:1	1.30818
PE(17:0/17:0)	1.30758
TAG49:3-FA19:1	1.3063
TAG52:4-FA17:1	1.30599
TAG49:4-FA15:1	1.30438
TAG51:1-FA17:0	1.30401
TAG61:11-FA17:2	1.30106
PA(19:1/18:2)	1.29814
TAG52:1-FA17:0	1.29707
TAG51:3-FA15:1	1.29667
TAG51:4-FA19:0	1.29649
TAG49:4-FA15:0	1.29474
TAG45:2-FA15:0	1.29422
TAG51:4-FA17:2	1.28966
PE(17:0/22:0)	1.2874
TAG51:6-FA15:1	1.28698
TAG49:1-FA19:1	1.28409
PE(15:1/18:2)	1.28333
TAG53:2-FA19:1	1.2825
TAG51:1-FA15:0	1.28207
PI(17:0/20:3)	1.2792
TAG52:5-FA15:1	1.2792
TAG49:4-FA13:0	1.27721
MAG 17:0	1.27716
TAG51:4-FA15:0	1.27547
PI(15:1/18:2)	1.272
TAG49:3-FA17:1	1.27109
PS(17:1/18:0)	1.26933
TAG47:3-FA15:1	1.26767
PG(21:0/18:2)	1.26574
PE(21:0/22:6	1.26534
TAG53:3-FA19:1	1.26481
PE(17:2/20:0)	1.26418
PA(19:1/18:1)	1.26248
TAG49:1-FA17:0	1.26218
TAG52:4-FA15:0	1.26009
TAG51:1-FA19:0	1.25983
LCER(17:3)	1.256
TAG57:8-FA17:0	1.25559
TAG49:2-FA19:1	1.25317
TAG52:4-FA19:1	1.25216
TAG49:2-FA15:1	1.25084
CER(17:0)	1.24909
PG(15:1/18:2)	1.24541
TAG52:7-FA15:1	1.24429
TAG54:4-FA19:0	1.24332
PE(19:1/18:2)	1.24242
TAG50:2-FA17:1	1.24164
PS(13:0/18:0)	1.24146
PG(17:1/16:1)	1.24022
TAG51:5-FA19:1	1.23457
TAG51:7-FA15:1	1.23066
TAG51:3-FA17:2	1.22945
TAG51:4-FA15:1	1.22943
HCER(23:0)	1.22644
PS(15:1/18:0)	1.22459
TAG43:1-FA15:0	1.22361
TAG54:8-FA17:2	1.22297
TAG51:3-FA17:0	1.22207
TAG53:2-FA17:2	1.22198
PA(17:0/16:0)	1.22175
DAG(17:2/16:0)+NH4	1.22075
DCER(17:0)	1.2199
LCER(15:1)	1.21906
TAG53:2-FA15:0	1.21732
TAG47:1-FA17:0	1.21482
PS(17:0/18:2)	1.21346
TAG45:1-FA13:0	1.21207
PE(15:1/14:0)	1.21188
TAG51:3-FA19:0	1.21114
PS(17:1/14:1)	1.2043
DAG(17:2/14:0)+NH4	1.20306
TAG53:2-FA17:0	1.20137
TAG53:4-FA15:1	1.19918
TAG50:2-FA19:1	1.19395
TAG49:6-FA17:2	1.19196
PS(17:1/16:1)	1.18992
TAG54:4-FA19:1	1.18673
TAG52:4-FA19:0	1.18566
TAG51:4-FA17:0	1.18555
TAG54:7-FA17:2	1.18476
TAG55:3-FA19:1	1.17773
SM(19:1)	1.17606
TAG55:4-FA19:1	1.17411
PE(19:0/16:0)	1.17207
PS(17:1/18:2)	1.17206
TAG57:7-FA17:2	1.16859
PI(15:1/18:1)	1.16644
TAG49:6-FA15:1	1.16556
PA(21:0/16:0)	1.16189
PE(21:0/18:2)	1.15426
PI(17:2/18:2)	1.15376
TAG53:3-FA17:0	1.15347
PE(21:0/20:3)	1.15303
TAG53:9-FA15:1	1.15301
TAG53:3-FA17:2	1.15183
TAG51:2-FA17:0	1.15136
PS(19:1/18:2)	1.15078
PG(15:1/20:3)	1.14997
TAG50:1-FA19:1	1.14961
TAG52:2-FA15:0	1.14635
PE(13:0/18:2)	1.14483
PE(17:0/20:3)	1.14438
TAG51:1-FA15:1	1.14268
TAG52:2-FA19:1	1.13744
PS(15:1/20:2)	1.13415
PE(19:0/22:4)	1.13355
TAG57:0-FA23:0	1.13225
PE(17:1/20:5)	1.13056
TAG59:11-FA17:2	1.12699
DAG(17:2/20:3)+NH4	1.12355
PS(15:0/20:3)	1.1185
TAG49:5-FA15:1	1.11736
TAG53:5-FA17:0	1.11719
PS(15:0/20:4)	1.11612
PE(15:0/18:0)	1.11377
PA(21:0/16:1)	1.11299
PE(17:0/20:2)	1.11151
DCER(17:1)	1.10988
TAG51:8-FA15:1	1.10875
PS(17:2/18:1)	1.10578
TAG53:2-FA17:1	1.10574
PE(15:0/18:2)	1.10496
LCER(13:0)	1.10495
TAG49:1-FA17:1	1.10475
HCER(21:0)	1.10427
TAG54:4-FA17:0	1.10374
PE(15:0/18:1)	1.10111
TAG47:2-FA15:0	1.09976
PS(15:1/20:3)	1.09816
PI(13:0/20:2)	1.09489
PS(17:2/22:1)	1.09405
TAG53:3-FA15:0	1.09349
TAG55:1-FA21:0	1.09333
MAG 19:0	1.09296
TAG51:5-FA15:1	1.09276
TAG56:3-FA19:1	1.09059
TAG45:1-FA15:0	1.09042
TAG50:1-FA17:0	1.08904
PS(19:1/18:1)	1.08896
PE(21:0/20:0)	1.08826
TAG52:4-FA17:0	1.08612
TAG53:4-FA17:0	1.0861
TAG55:9-FA17:2	1.08338
PI(13:0/20:4)	1.08147
PE(17:0/20:1)	1.07877
TAG56:3-FA17:2	1.07874
PE(17:0/22:2)	1.07737
PG(19:1/22:6)	1.07621
PA(17:0/18:1)	1.07286
TAG53:3-FA21:0	1.07243
PS(15:0/14:0)	1.0721
TAG53:10-FA15:1	1.07016
TAG53:8-FA15:1	1.07004
PE(15:0/18:3)	1.06916
TAG55:7-FA17:2	1.06891
DAG(17:1/20:0)+NH4	1.06725
PS(21:0/20:4)	1.0668
TAG57:4-FA19:1	1.066
DAG(17:1/18:3)+NH4	1.06425
TAG53:1-FA17:0	1.06292
LCER(15:0)	1.05971
TAG54:4-FA17:2	1.05706
TAG55:8-FA17:2	1.05563
DAG(13:0/22:4)+NH4	1.05271
TAG51:3-FA19:1	1.05261
TAG51:1-FA17:1	1.0499
PS(17:0/18:0)	1.04982
TAG53:3-FA15:1	1.04861
PE(19:1/22:4)	1.04829
TAG52:2-FA17:1	1.04777
TAG53:7-FA17:1	1.04698
PG(17:2/16:0)	1.04695
DAG(17:2/20:1)+NH4	1.04298
PE(19:0/20:3)	1.04046
PE(15:0/20:3)	1.04022
TAG52:3-FA17:2	1.03885
PG(19:1/20:3)	1.03765
PS(17:2/18:2)	1.03641
PE(19:1/16:1)	1.03421
TAG48:1-FA17:0	1.03376
TAG55:3-FA17:1	1.033
TAG49:2-FA17:2	1.0304
TAG53:7-FA15:1	1.02895
PI(13:0/16:0)	1.02598
DAG(17:2/22:6)+NH4	1.02494
DAG(17:1/22:4)+NH4	1.02455
PS(15:0/17:0)	1.02335
PE(15:1/20:1)	1.02216
TAG57:3-FA19:1	1.02082
PS(17:2/16:1)	1.0192
PS(15:1/18:1)	1.01724
PE(15:0/20:4)	1.0169
PS(15:1/14:1)	1.01307
PE(17:1/16:1)	1.01271
PE(17:0/16:0)	1.01098
TAG54:2-FA17:2	1.01072
TAG55:4-FA17:1	1.01062
TAG59:10-FA17:2	1.0105
PS(13:0/20:4)	1.01
TAG55:4-FA17:2	1.00611
PE(19:0/22:6	1.00572
PE(21:0/20:1)	1.00473
PC(19:0/18:0)+AcO	1.00249
HCER(19:1)	1.00132

## Sheet: Table S9
Venn diagram of intersected lipids
Var ID (Primary)
PG(17:2/16:0)
PG(15:1/20:1)
PA(13:0/18:1)
PE(21:0/22:6
TAG57:0-FA23:0
PE(17:0/17:0)
PG(15:1/16:0)
PI(13:0/20:2)
PI(17:0/17:0)
PS(19:1/20:0)
PE(19:0/20:1)
PE(15:1/20:1)
PG(17:1/16:0)
PI(17:0/18:0)
PS(17:1/18:1)
PS(21:0/18:1)
PS(15:1/20:1)
PS(19:1/18:2)
PA(17:0/18:1)
PE(19:1/20:2)
PG(17:1/18:1)
PA(19:1/18:2)
PS(21:0/20:4)
PE(21:0/20:0)
DCER(19:2)
PI(13:0/16:0)
PG(15:1/20:3)
FFA(17:1)
PA(19:0/18:1)
PG(15:1/20:2)
PS(15:0/20:4)
PI(13:0/20:4)
MAG 19:1
PS(17:2/18:1)
PE(17:1/16:1)
PE(17:0/16:0)
PE(19:0/16:0)
PE(19:1/22:4)
PE(17:0/20:1)
PE(15:0/18:1)
MAG 17:0
PE(19:1/18:1)
PS(19:0/18:2)
PG(15:0/18:0)
PE(21:0/20:1)
PE(19:0/22:4)
PE(15:0/18:0)
PG(19:1/20:3)
PG(19:0/18:0)
TAG56:1-FA17:0
PE(19:0/22:6
PA(21:0/16:0)
PE(15:1/20:2)
PS(17:1/18:0)
PG(19:1/22:6)
TAG55:6-FA17:2
PE(17:1/18:3)
PI(19:0/22:4)
PE(21:0/20:3)
TAG52:1-FA17:0
DAG(17:1/22:4)+NH4
PI(17:2/16:0)-STRONG
PI(15:0/16:1)
TAG53:3-FA21:0
PS(17:1/18:2)
TAG53:2-FA17:2
TAG52:2-FA17:1
TAG55:1-FA21:0
PS(17:2/22:2)
PE(15:1/20:3)
TAG55:10-FA17:2
TAG53:2-FA19:1
TAG59:9-FA17:2
PE(19:1/14:0)
TAG53:2-FA17:0
CER(15:1)
PS(15:0/20:1)
TAG55:3-FA19:1
PE(17:2/20:0)
PE(17:0/20:3)
DAG(15:1/22:4)+NH4
TAG57:4-FA19:1
HCER(19:1)
CER(17:0)
PG(17:2/18:2)
TAG53:2-FA15:0
TAG59:11-FA17:2
TAG54:8-FA17:2
TAG57:7-FA17:2
PG(19:1/18:2)
PS(17:2/14:1)
TAG53:3-FA17:0
PE(15:1/16:0)

## Sheet: Table S10
Double bond equivalents(DBE)	PC	Double bond equivalents(DBE)	DAG
DBE=0	y=0.7739-1.613x+1.444X2	DBE=0	y=-0.2089+1.04x-0.1713X2
DBE=1	y=0.7302-1.522x+1.362X2	DBE=1	y=-0.1969+0.98x-0.1614X2
DBE=2	y=0.6890-1.436x+1.285X2	DBE=2	y=-0.1854+0.9232x-0.1520X2
DBE=3	y=0.6501-1.355x+1.213X2	DBE=3	y=-0.1746+0.8695x-0.1431X2
DBE=4	y=0.6135-1.279x+1.145X2	DBE=4	y=-0.1645+0.8190x-0.1349X2
DBE=5	y=0.5788-1.206x+1.080X2	DBE=5	y=-0.1549+0.7715x-0.1271X2
DBE=6	y=0.5462-1.138x+1.019X2	DBE=6	y=-0.1459+0.7266x-0.1196X2
DBE=7	y=0.5154-1.074x+0.9615X2	DBE=7	y=-0.1374+0.6844x-0.1127X2
		DBE=8	y=-0.1295+0.6447x-0.1062X2
Double bond equivalents(DBE)	PE	Double bond equivalents(DBE)	TAG
DBE=0	y=0.7798-1.612x+1.443X2	DBE=0	y=-0.1284+1.051x+0.1945X2
DBE=1	y=0.7365-1.523x+1.363X2	DBE=1	y=-0.1221+0.9988x+0.1848X2
DBE=2	y=0.6954-1.438x+1.287X2	DBE=2	y=-0.1160+0.9493x+0.1757X2
DBE=3	y=0.6567-1.358x+1.215X2	DBE=3	y=-0.1103+0.9022x+0.1670X2
DBE=4	y=0.6210-1.282x+1.148X2	DBE=4	y=-0.1048+0.8575x+0.1587X2
DBE=5	y=0.5856-1.211x+1.084X2	DBE=5	y=-0.09962+0.8149x+0.1508X2
DBE=6	y=0.5531-1.144x+1.024X2	DBE=6	y=-0.09468+0.7745x+0.1433X2
DBE=7	y=0.5223-1.08x+0.9666X2	DBE=7	y=-0.08999+0.7361x+0.1362X2
		DBE=8	y=-0.08550+0.6996x+0.1295X2
Double bond equivalents(DBE)	PG	DBE=9	y=-0.08126+0.6649x+0.1231X2
DBE=0	y=0.02168+0.4033x-0.0003342X2	DBE=10	y=-0.07726+0.6320x+0.1169X2
DBE=1	y=0.02044+0.3798x-0.0003009X2	DBE=11	y=-0.07340+0.6006x+0.1112X2
DBE=2	y=0.01926+0.3577x-0.0002677X2	DBE=12	y=-0.06976+0.5708x+0.1057X2
DBE=3	y=0.01810+0.3370x-0.0003005X2	DBE=13	y=-0.06630+0.5425x+0.1004X2
DBE=4	y=0.01708+0.3174x-0.0002343X2
DBE=5	y=0.01610+0.2989x-0.0002011X2	Double bond equivalents(DBE)	CE
DBE=6	y=0.01509+0.2817x-0.0002999X2	DBE=0	y=0.3185+0.5988x-0.09614X2
DBE=7	y=0.01427+0.2562x-0.0002007X2	DBE=1	y=0.3052+0.5738x-0.09214X2
DBE=8	y=0.01341+0.2498x-0.0002336X2	DBE=2	y=0.2925+0.5498x-0.08827X2
Double bond equivalents(DBE)	PS	Double bond equivalents(DBE)	CER
DBE=0	y=-0.05491+0.5292x+0.001253X2	DBE=0	y=0.1855+0.1757x+0.1451X2
DBE=1	y=-0.05227+0.504x+0.001253X2	DBE=1	y=0.1762+0.1669x+0.1379X2
DBE=2	y=-0.04978+0.4802x+0.001220X2	DBE=2	y=0.1674+0.1586x+0.1310X2
DBE=3	y=-0.04745+0.4575x+0.001121X2
DBE=4	y=-0.04522+0.4359x+0.001055X2	Double bond equivalents(DBE)	SM
DBE=5	y=-0.04307+0.4152x+0.001022X2	DBE=0	y=0.2094+0.07678x+0.1719X2
DBE=6	y=-0.04109+0.3957x+0.0008902X2	DBE=1	y=0.1989+0.0729x+0.1634X2
DBE=7	y=-0.03911+0.3769x+0.0008902X2	DBE=2	y=0.1890+0.06927x+0.1552X2
DBE=8	y=-0.03726+0.3591x+0.0008573X2
Double bond equivalents(DBE)	PI
DBE=0	y=0.02132+0.3971x-0.0003645X2
DBE=1	y=0.02044+0.3798x-0.0002984X2
DBE=2	y=0.01954+0.3634x-0.0002984X2
DBE=3	y=0.01867+0.3478x-0.0003313X2
DBE=4	y=0.01789+0.3326x-0.0002652X2
DBE=5	y=0.01711+0.3182x-0.0002652X2
DBE=6	y=0.01636+0.3045x-0.0002651X2
DBE=7	y=0.01564+0.2913x-0.0002651X2

[truncated: 2 more sheets: Table S11, Table S12]
